# Supplementary material for: A Scoping Assessment of Implemented Toxicokinetic Models of Per- and Polyfluoro-Alkyl Substances, with a Focus on One-Compartment Models
Source: Toxics. 2023 Feb 9;11(2):163. doi: 10.3390/toxics11020163 (PMC9964825; doi:10.3390/toxics11020163)
Supplement: Supplementary file 1 [file toxics-11-00163-s001.zip]

Archive with 1 entries (1 files):
- toxics-2118974-supplementary.xlsx
