# Supplementary material for: A Scoping Assessment of Implemented Toxicokinetic Models of Per- and Polyfluoro-Alkyl Substances, with a Focus on One-Compartment Models
Source: Toxics. 2023 Feb 9;11(2):163. doi: 10.3390/toxics11020163 (PMC9964825; doi:10.3390/toxics11020163)
Supplement: Supplementary file 1 [file toxics-11-00163-s001.zip › toxics-2118974-supplementary.xlsx]

## Sheet: Figure S1 Search String
	PFAS TK Scoping Assessment Supplemental Information
	QUERY:
	((TS="perfluorooctanoic acid" OR TS="perfluorooctane sulfonic acid" OR TS="2,2,3,3,4,4,5,5,6,6,7,7,8,8,8-pentadecafluoro-Octanoic acid" OR TS="2,2,3,3,4,4,5,5,6,6,7,7,8,8,8-pentadecafluorooctanoic acid" OR TS="3,3,4,4,5,5,6,6,6-nonafluoro-2-oxo-Hexanoyl fluoride" OR TS="3,3,4,4,5,5,6,6,6-nonafluoro-2-oxohexanoyl fluoride" OR TS="Hexanoyl fluoride, 3,3,4,4,5,5,6,6,6-nonafluoro-2-oxo-" OR TS="Octan…
	FIGURE S1
	WOS Search Dates
	Follow-up:
	Search dates: 2019 to 7/14/2021
	Initial Run:
	Search Dates: 2000 To 2019

## Sheet: Figure S2 Ranking Performance
	In SWIFT-Review, the user specifies a subset of papers as a training set and these comprise relevant and non-relevant papers. The user indicates relevant papers by marking them as “included”. Furthermore, the user creates a test set by marking papers which are not in the training set as “included”. Based on the training set, SWIFT-Review assigns model scores to all documents, training, test, and …

## Sheet: Table S1 Systematic Map
	PFAS TK Scoping Assessment Supplemental Information
	Table S1
	SYSTEMATIC MAP OR REVIEW:
	The boxes highlighted green are the selected protocol in this evidence synthesis.
	Table adapted from:
	James, K. L., Randall, N. P., & Haddaway, N. R. (2016). A methodology for systematic mapping in environmental sciences. Environmental evidence, 5(1), 1-13.

## Sheet: Table S2 Data
Year	Paper	Title	Authors	Year	Journal	WOSID	DOI	Email	Abstract	Purpose	Chemicals considered	Type of study	Animal model	One compartment model?	Two compartment model?	PBPK Model?	Model parameters	Variables considered	Volume (Vd) distribution included?	Half-life included?	Instrumental analysis	Statistical Analysis	Geographic Location	Contains model code in SI?	Notes	Search
2006	ANDERSEN ME, 2006, TOXICOLOGY	PHARMACOKINETIC MODELING OF SATURABLE, RENAL RESORPTION OF PERFLUOROALKYLACIDS IN MONKEYS - PROBING THE DETERMINANTS OF LONG PLASMA HALF-LIVES	ANDERSEN ME;CLEWELL HJ;TAN JL;OLSEN GW	2006	TOXICOLOGY	WOS000241258100016	10.1016/j.tox.2006.08.004	MANDERSEN@CIIT.ORG HCLEWELL@CIIT.ORG CTAN@CIIT.ORG JLBUTENHOFF@MMM.COM GWOLSEN@MMM.COM	PERFLUOROOCTANOATE (PFOA) AND PERFLUOROOCTANESULFONATE (PFOS) COMPOUNDS ASSOCIATED WITH SURFACE PROTECTION PRODUCT MANUFACTURES ARE DISTRIBUTED GLOBALLY. THE 3-5-YEAR HALF-LIVES, REPRODUCTIVE AND LIVER TOXICITY IN ANIMALS, AND LACK OF UNDERSTANDING OF THE FACTORS REGULATING RETENTION IN THE BODY HAVE LED TO A WORLD-WIDE PUBLIC CONCERN FOR USE OF THESE MATERIALS. USING A NOVEL PHYSIOLOGICALLY-MOTI…	Model Development	PFOA, PFOS	Animal	Cynomolgus Monkey			X	BW, Qcc, Vfil, Qfilc, Vdc, TmC, KT fplasma, k12, k21	sex					United States		Our physiologically-motivated pharmacokinetic model for renal resorption can be applied to evaluate the broader body of fluoroalkylacids disposition studies in various species and determine which re-uptake transporters have kinetic properties consistent with half-lives seen in different species.	2019 SB
2016	AVANASI R, 2016, ENVIRON HEALTH PERSPECT	IMPACT OF EXPOSURE UNCERTAINTY ON THE ASSOCIATION BETWEEN PERFLUOROOCTANOATE AND PREECLAMPSIA IN THE C8 HEALTH PROJECT POPULATION	AVANASI R;SHIN HM;VIEIRA DA;BARTELL SM	2016	ENVIRON. HEALTH PERSPECT.	WOS000367589600025	10.1289/ehp.1409044	SBARTELL@UCI.EDU	BACKGROUND: UNCERTAINTY IN EXPOSURE ESTIMATES FROM MODELS CAN RESULT IN EXPOSURE MEASUREMENT ERROR AND CAN POTENTIALLY AFFECT THE VALIDITY OF EPIDEMIOLOGICAL STUDIES. WE RECENTLY USED A SUITE OF ENVIRONMENTAL MODELS AND AN INTEGRATED EXPOSURE AND PHARMACOKINETIC MODEL TO ESTIMATE INDIVIDUAL PERFLUOROOCTANOATE (PFOA) SERUM CONCENTRATIONS AND ASSESS THE ASSOCIATION WITH PREECLAMPSIA FROM 1990 THROU…	Epidemiological	PFOA	Human		X				preeclampsia	X	X		Monte Carlo simulation, Spearmans rank	United States		Looked at comparing exposure uncertainty to published epi studies.	2019 SB
2016	AVANASI R, 2016, ENVIRON RES	VARIABILITY AND EPISTEMIC UNCERTAINTY IN WATER INGESTION RATES AND PHARMACOKINETIC PARAMETERS, AND IMPACT ON THE ASSOCIATION BETWEEN PERFLUOROOCTANOATE AND PREECLAMPSIA IN THE C8 HEALTH PROJECT POPULATION	AVANASI R;SHIN HM;VIEIRA SM	2016	ENVIRON. RES.	WOS000371196000033	10.1016/j.envres.2016.01.011	SBARTELL@UCI.EDU	WE RECENTLY UTILIZED A SUITE OF ENVIRONMENTAL FATE AND TRANSPORT MODELS AND AN INTEGRATED EXPOSURE AND PHARMACOKINETIC MODEL TO ESTIMATE INDIVIDUAL PERFLUOROOCTANOATE (PFOA) SERUM CONCENTRATIONS, AND ALSO ASSESSED THE ASSOCIATION OF THOSE CONCENTRATIONS WITH PREECLAMPSIA FOR PARTICIPANTS IN THE C8 HEALTH PROJECT (A CROSS-SECTIONAL STUDY OF OVER 69,000 PEOPLE WHO WERE ENVIRONMENTALLY EXPOSED TO PF…	Epidemiological	PFOA	Human		X			tapwater consumption, self-reported water ingestion rates	age	X	X		Monte Carlo simulation	United States		AE: Vd not dynamic but is lognormally distributed. Evaluated models.The objective of the present study is to determine the potential impact of other input parameter uncertainties on the PFOA serum; an epi study concentration predictions and the association between PFOA and preeclampsia.	2019 SB
2019	BALK FGP, 2019, ENVIRON SCI -PROCESS IMPACTS	CHILDREN'S EXPOSURE TO PERFLUOROALKYL ACIDS - A MODELLING APPROACH	BALK FGP;PUETZ KW;RIBBENSTEDT MI;FILIPOVIC M;COUSINS IT	2019	ENVIRON. SCI.-PROCESS IMPACTS	WOS000498711800006	10.1039/c9em00323a	FABIAN.BALK@EAWAG.CH IAN.COUSINS@ACES.SU.SE	ADULTS ARE MAINLY EXPOSED TO PER- AND POLYFLUOROALKYL SUBSTANCES (PFASS) VIA INGESTION OF FOOD, INHALATION OF AIR AND INGESTION OF DUST, WHEREAS FOR CHILDREN THE EXPOSURE TO PFASS IS LARGELY UNKNOWN. THIS STUDY AIMED TO RECONSTRUCT THE SERUM CONCENTRATIONS OF PERFLUOROOCTANOIC ACID (PFOA), PERFLUOROOCTANE SULFONIC ACID (PFOS) AND PERFLUOROHEXANE SULFONIC ACID (PFHXS) IN CHILDREN AFTER INFANCY UP …	Exposure Assessment	PFOA, PFOS, PFHxS	Childrens		X			t1/2, Vd,	indoor air, diet, house dust, age	PFOA = 200 mL/kg, PFOS = 235 mL/kg, PFHxS =235 mL/kg	PFOA = 2.2 years, PFOS = 4.35, PFHxS = 8.5		RMSD	Sweden	X	Code and equations in SI. PFHxS half life 2x PFOS and 4x PFOA	2019 SB
2017	BAO J, 2017, ENVIRON SCI POLLUT RES	HUMAN EXPOSURE TO PERFLUOROALKYL SUBSTANCES NEAR A FLUOROCHEMICAL INDUSTRIAL PARK IN CHINA	BAO J;LIU L;WANG X;JIN YH;DONG GH	2017	ENVIRON. SCI. POLLUT. RES.	WOS000399239800029	10.1007/s11356-017-8620-6	BAOJIA@SUT.EDU.CN	SEVERE PERFLUOROALKYL SUBSTANCE (PFAS) CONTAMINATIONS HAVE BEEN OBSERVED IN BOTH SURFACE WATER AND GROUNDWATER IN THE VICINITY OF FUXIN, CHINA, OVER THE PAST YEARS, ATTRIBUTING TO THE FAST-GROWING FLUOROCHEMICAL INDUSTRIES LOCALLY. HOWEVER, LITTLE IS KNOWN ABOUT THE OVERALL DAILY INTAKE OF PFAS CONTAMINATIONS BY FUXIN RESIDENTS RECENTLY. IN THE PRESENT STUDY, TEN TARGET PFAS ANALYTES IN THE BLOOD…	Exposure Assessment	PFBS, PFHxS, PFOS, PFOA, PFNA, PFDA	Human		X			Cp, E, k, Vd, Cp	sex	X	X	HPLC–MS/MS	Spearman rank correlations, Mann-Whitney test, SPSS	China		Compared with the results reported previously for Fuxin in 2009, elevated levels of PFOA contaminations were observed in both blood serum and drinking water samples derived from Fuxin, resulting in an almost 3-fold increase appeared in the contribution of drinking water intake to overall PFOA burden in local residents during the period from 2009 through 2015.	2019 SB
2018	BROCHOT C, 2018, HANDB ENVIRON CHEM	MODELLING THE FATE OF CHEMICALS IN HUMANS USING A LIFETIME PHYSIOLOGICALLY BASED PHARMACOKINETIC (PBPK) MODEL IN MERLIN-EXPO	BROCHOT C;QUINDROIT P	2018	HANDB. ENVIRON. CHEM.	WOS000446177100012	10.1007/978-3-319-59502-3\_10	CELINE.BROCHOT@INERIS.FR	THIS CHAPTER PRESENTS THE HUMAN MODEL IMPLEMENTED IN MERLIN-EXPO. THIS MODEL IS A PHYSIOLOGICALLY BASED PHARMACOKINETIC (PBPK) MODEL THAT DESCRIBES THE RELATIONSHIP BETWEEN AN EXTERNAL DOSE AND AN INTERNAL DOSIMETRY USING PARAMETERS RELATED TO THE ANATOMY AND PHYSIOLOGY OF INDIVIDUALS AND THE PHYSICO-CHEMICAL PROPERTIES OF THE CONTAMINANTS. THE GOAL OF THE PBPK MODEL IS TO SIMULATE THE TOXICOKINE…	Exposure Assessment	PFOA, PFOS	Human				X	adipose, adrenal glands, alveolar space, arterial blood, perfused bones, brain, breast, gut wall, gut lumen, heart, kidneys, liver, lungs, bone marrow, muscles, pancreas, sexual organs, skin, spleen, stomach wall, stomach lumen, thyroid, urinary tract, venous blood						Germany		The PBPK model can be used either alone or together with multimedia environmental models of the MERLIN-Expo library to build realistic scenarios of exposure. Human variability can be modelled in the form of probability distribution functions to be assigned to the parameters varying within a population.	2019 SB
2019	BROCHOT C, 2019, TOXICOL APPL PHARMACOL	PREDICTION OF MATERNAL AND FOETAL EXPOSURES TO PERFLUOROALKYL COMPOUNDS IN A SPANISH BIRTH COHORT USING TOXICOKINETIC MODELLING	BROCHOT C;CASAS M;MANZANO-SALGADO FA;SCHETTGEN T;VRIJHEID M;BOIS FY	2019	TOXICOL. APPL. PHARMACOL.	WOS000483450400001	10.1016/j.taap.2019.114640	CELINE.BROCHOT@INERIS.FR	PRENATAL EXPOSURES TO PERFLUOROOCTANESULFONIC ACID (PFOS) AND PERFLUOROOCTANOIC ACID (PFOA) HAVE BEEN ASSOCIATED WITH CHILD HEALTH OUTCOMES, BUT MANY OF THESE ASSOCIATIONS REMAIN POORLY CHARACTERIZED. THE AIM OF THIS WORK WAS TO PROVIDE NEW INDICATORS OF FOETAL EXPOSURE FOR THE SPANISH INMA BIRTH COHORT. FIRST, A PREGNANCY AND LACTATION PHYSIOLOGICALLY BASED PHARMACOKINETIC (PBPK) MODEL WAS CALIB…	Epidemiological	PFOA, PFOS	Mother Child			X	X	Intestinal absorption, free fraction in plasma, half-life in plasma, adipose, adrenal glands, bone, brain, breast, gut, heart, kidney, liver, lung, marrow, muscle, pancreas, sexual organs, skin, spleen, stomach, thyroid, thymus, urinary tract, placenta, milk	Number of participants, age, pre-pregnancy weight, weight gain at end of pregnancy, duration of pregnancy, bodyweight of newborn, year of newborn birth, PFOA/PFOS maternal plasma concentrations, PFOA/PFOS cord serum concentrations		PFOA = 3.0 years, PFOS = 4.8 (in plasma?)	Agilent 1100 Series HPLC apparatus, Sciex API 3000 LC/MS/MS	R, MCSim software, Bayesian framework	Spain	X	Two compartment (mother/child) but also PBPK for each.	2019 SB
2012	CHANG SC, 2012, REPROD TOXICOL	COMPARATIVE PHARMACOKINETICS OF PERFLUOROOCTANESULFONATE (PFOS) IN RATS, MICE, AND MONKEYS	CHANG SC;NOKER PE;GORMAN SJ;HART JA;EHRESMAN JL	2012	REPROD. TOXICOL.	WOS000305303100004	10.1016/j.reprotox.2011.07.002	S.CHANG@MMM.COM NOKER@SOUTHERNRESEARCH.ORG GGORMAN@SAMFORD.EDU SJGIBSON@MMM.COM JAHART@MMM.COM DJEHRESMAN@MMM.COM JLBUTENHOFF@MMM.COM	PERFLUOROOCTANESULFONATE (PFOS) HAS BEEN FOUND IN BIOLOGICAL SAMPLES IN WILDLIFE AND HUMANS. THE GEOMETRIC MEAN HALF-LIFE OF SERUM ELIMINATION OF PFOS IN HUMANS HAS BEEN ESTIMATED TO BE 4.8 YEARS (95\% CL, 4.0-5.8). A SERIES OF STUDIES WAS UNDERTAKEN TO ESTABLISH PHARMACOKINETIC PARAMETERS FOR PFOS IN RATS, MICE, AND MONKEYS AFTER SINGLE ORAL AND/OR IV ADMINISTRATION OF K+PFOS. ANIMALS WERE FOLLO…	Risk Assessment	PFOS	Animal	Mouse, Rat, and Cynomolgus Monkey	X			Tmax, Cmax, t1/2, AUC, Vd, CL	species, sex	X	X	LC-MS/MS	WinNonlin software, Students t-test	United States		we report on a series of experiments to evaluate the elimination profiles and estimate pharmacokinetic parameters of PFOS in rats, mice, and monkeys after single oral or IV administration.	2019 SB
2017	CHENG W, 2017, ENVIRON SCI TECHNOL	A PERMEABILITY-LIMITED PHYSIOLOGICALLY BASED PHARMACOKINETIC (PBPK) MODEL FOR PERFLUOROOCTANOIC ACID (PFOA) IN MALE RATS	CHENG W;NG CA	2017	ENVIRON. SCI. TECHNOL.	WOS000410255800055	10.1021/acs.est.7b02602	CARLA.NG@PITT.EDU	PHYSIOLOGICALLY BASED PHARMACOKINETIC (PBPK) MODELING IS A POWERFUL IN SILICO TOOL THAT CAN BE USED TO SIMULATE THE TOXICOKINETICS AND TISSUE DISTRIBUTION OF XENOBIOTIC SUBSTANCES, SUCH AS PERFLUOROOCTANOIC ACID (PFOA), IN ORGANISMS. HOWEVER, MOST EXISTING PBPK MODELS HAVE BEEN BASED ON THE FLOW-LIMITED ASSUMPTION AND LARGELY RELY ON IN VIVO DATA FOR PARAMETRIZATION. IN THIS STUDY, WE PROPOSE A P…	Model Development	PFOA	Animal	Rat			X	blood, kidney, liver, gut, muscle, adipose, rest of body					MATLAB, Monte Carlo simulation	United States		Contained multiple PBPK models	2019 SB
2009	CHENGELIS CP, 2009, REPROD TOXICOL	COMPARISON OF THE TOXICOKINETIC BEHAVIOR OF PERFLUOROHEXANOIC ACID (PFHXA) AND NONAFLUOROBUTANE-1-SULFONIC ACID (PFBS) IN CYNOMOLGUS MONKEYS AND RATS	CHENGELIS CP;KIRKPATRICK JB;MYERS NR;SHINOHARA M;STETSON PL;SVED DW	2009	REPROD. TOXICOL.	WOS000266050100020	10.1016/j.reprotox.2009.01.013	JKIRKPATRICK@WILRESEARCH.COM	THE TOXICOKINETICS OF PERFLUOROHEXANOIC ACID (PFHXA) AND NONAFLUORO-L-BUTANESULFONIC ACID (PFBS) WERE EVALUATED IN SPRAGUE-DAWLEY RATS AND CYNOMOLGUS MONKEYS. SYSTEMIC EXPOSURE TO PFHXA WAS LOWER THAN FOR PFBS FOLLOWING SINGLE EQUIVALENT INTRAVENOUS OR ORAL (RAT ONLY) DOSES. SERUM CLEARANCE WAS MORE RAPID FOR PFHXA THAN FOR PFBS. IN RATS, EXPOSURE TO PFHXA AND PFBS WAS UP TO 8-FOLD (INTRAVENOUS) …	Model Development	PFHxA, PFBS	Animal	Cynomolgus Monkey and Rat					sex, species	X	X	LC–MS/MS	WinNonlin	United States		Therefore, we investigated the pharmacokinetic profiles of PFHxA and PFBS in both rats and monkeys to evaluate if the pharmacoki netic profile of PFHxA is similar to or more favorable than that of PFBS.	2019 SB
2019	CHOU WC, 2019, ENVIRON INT	BAYESIAN EVALUATION OF A PHYSIOLOGICALLY BASED PHARMACOKINETIC (PBPK) MODEL FOR PERFLUOROOCTANE SULFONATE (PFOS) TO CHARACTERIZE THE INTERSPECIES UNCERTAINTY BETWEEN MICE, RATS, MONKEYS, AND HUMANS: DEVELOPMENT AND PERFORMANCE VERIFICATION	CHOU WC;LIN Z	2019	ENVIRON. INT.	WOS000470239200040	10.1016/j.envint.2019.03.058	WEICHUNC@VET.K-STATE.EDU ZHOUMENG@KSU.EDU	A CHALLENGE IN THE RISK ASSESSMENT OF PERFLUOROOCTANE SULFONATE (PFOS) IS THE LARGE INTERSPECIES DIFFERENCES IN ITS TOXICOKINETICS THAT RESULTS IN SUBSTANTIAL UNCERTAINTY IN THE DOSIMETRY AND TOXICITY EXTRAPOLATION FROM ANIMALS TO HUMANS. TO ADDRESS THIS CHALLENGE, THE OBJECTIVE OF THIS STUDY WAS TO DEVELOP AN OPEN-SOURCE PHYSIOLOGICALLY BASED PHARMACOKINETIC (PBPK) MODEL ACCOUNTING FOR SPECIES-S…	Risk Assessment	PFOS	Animal to Human	Mouse, Rat, Cynomolgus Monkey			X	liver, kidney, plasma, rest of body, stomach, small intestines, feces, urine, proximal tubule lumen/filtrate, proximal tubule cells	speices		PFOS = 3.3-6.9 years (Olsen et al., 2007)		MCMC, Bayesian	United States		In the present study, built upon earlier PBPK models for PFOS and PFOA, we developed a robust PBPK model for PFOS in multiple species, including mice, rats, monkeys, and humans. The model parameters were rigorously optimized with Bayesian analysis through MCMC simulation and the model was validated with independent data in rats, monkeys, and humans.	2021 AE
2018	CONVERTINO M, 2018, TOXICOL SCI	STOCHASTIC PHARMACOKINETIC-PHARMACODYNAMIC MODELING FOR ASSESSING THE SYSTEMIC HEALTH RISK OF PERFLUOROOCTANOATE (PFOA)	CONVERTINO M;CHURCH TR;OLSEN GW;LIU Y;DOYLE E;ELCOMBE CR;BARNETT LM;MACPHERSON IR;EVANS TRJ	2018	TOXICOL. SCI.	WOS000432299900027	10.1093/toxsci/kfy035	TRC@UMN.EDU	A PHASE 1 DOSE-ESCALATION TRIAL ASSESSED THE CHEMOTHERAPEUTIC POTENTIAL OF AMMONIUM PERFLUOROOCTANOATE (APFO). FORTY-NINE PRIMARILY SOLID-TUMOR CANCER PATIENTS WHO FAILED STANDARD THERAPY RECEIVED WEEKLY APFO DOSES (50-1200 MG) FOR 6 WEEKS. CLINICAL CHEMISTRIES AND PLASMA PFOA (ANIONIC APFO) WERE MEASURED PREDOSE AND WEEKLY THEREAFTER. SEVERAL CLINICAL MEASURES INCLUDING TOTAL CHOLESTEROL, HIGH-D…	Risk Assessment	PFOA	Human			X		V, C, t, k	sex, cancer patients	X	X	LC-MS/MS		UK		The purpose of this paper is to describe this APFO phase 1 trial and the time-dependent relationships that were observed over the course of this study between administered doses of APFO, plasma concentrations of PFOA, and several clinical markers, including cholesterol, in the participating subjects.	2019 SB
2018	DASSUNCAO C, 2018, ENVIRON SCI TECHNOL	SHIFTING GLOBAL EXPOSURES TO POLY- AND PERFLUOROALKYL SUBSTANCES (PFASS) EVIDENT IN LONGITUDINAL BIRTH COHORTS FROM A SEAFOOD-CONSUMING POPULATION	DASSUNCAO C;HU XC;NIELSEN F;WEIHE P;GRANDJEAN P;SUNDERLAND EM	2018	ENVIRON. SCI. TECHNOL.	WOS000428219900050	10.1021/acs.est.7b06044	CLD292@MAIL.HARVARD.EDU	RAPID DECLINES IN LEGACY POLY- AND PERFLUOROALKYL SUBSTANCES (PFASS) HAVE BEEN REPORTED IN HUMAN POPULATIONS GLOBALLY FOLLOWING CHANGES IN PRODUCTION SINCE 2000. HOWEVER, CHANGES IN EXPOSURE SOURCES ARE NOT WELL UNDERSTOOD. HERE, WE REPORT SERUM CONCENTRATIONS OF 19 PFASS (SIGMA(19)PFAS) MEASURED IN CHILDREN BETWEEN 1993 AND 2012 FROM A NORTH ATLANTIC FISHING COMMUNITY (FAROE ISLANDS). MEDIAN SIG…	Exposure Assessment	PFOA, PFOS, PFHxS, PFHpS, PFDS, PFHpA, PFNA, PFDA, PFUnDA, MeFOSAA, EtFOSAA	Human		X					X	X	HPLCMS/MS		Faroe Islands		The main objective of this study is was to better understand how PFAS exposures of children from populations that frequently consume seafood have been affected by changes in the use and release of legacy PFASs around the year 2000; never listed out model but did reference Eghegy 2011	2019 SB
2015	DIETZ R, 2015, ENVIRON RES	PHYSIOLOGICALLY-BASED PHARMACOKINETIC MODELLING OF IMMUNE, REPRODUCTIVE AND CARCINOGENIC EFFECTS FROM CONTAMINANT EXPOSURE IN POLAR BEARS (URSUS MARITIMUS) ACROSS THE ARCTIC	DIETZ R;GUSTAYSON K;SONNE C;DESFORGES JP;RIGET FF;PAVLOVA V;MCKINNEY MA;LETCHER RJ	2015	ENVIRON. RES.	WOS000357904100006	10.1016/j.envres.2015.03.011	RDI@BIOS.AU.DK KIG@BIOS.AU.COM CSH@BIOS.AU.DK JPD@BIOS.AU.DK FFR@DMU.DK MELISSA.MCKINNEY@UCONN.EDU ROBERT.LETCHER@EC.GC.CA	POLAR BEARS (URSUS MARITIMUS) CONSUME LARGE QUANTITIES OF SEAL BLUBBER AND OTHER HIGH TROPHIC MARINE MAMMALS AND CONSEQUENTLY HAVE SOME OF THE HIGHEST TISSUE CONCENTRATIONS OF ORGANOHALOGEN CONTAMINANTS (OHCS) AMONG ARCTIC BIOTA. IN THE PRESENT PAPER WE CARRIED OUT A RISK QUOTIENT (RQ) EVALUATION ON OHC-EXPOSED POLAR BEARS HARVESTED FROM 1999 TO 2008 AND FROM 11 CIRCUMPOLAR SUBPOPULATIONS SPANNIN…	Ecotoxicology	PCB, MeSO2-PCB, DDT, CIBz, Dieldrin, a-HCH, b-HCH, CHL, PBDE, PFOS	Animal	Polar Bear			X		location					Norway	X	Measured OHC levels in polar bears in the artic and subartic	2019 SB
2018	DIETZ R, 2018, ENVIRON INT	IMMUNOLOGIC, REPRODUCTIVE, AND CARCINOGENIC RISK ASSESSMENT FROM POP EXPOSURE IN EAST GREENLAND POLAR BEARS (URSUS MARITIMUS) DURING 1983-2013	DIETZ R;DESFORGES JP;GUSTAVSON K;RIGET FF;BORN EW;LETCHER RJ;SONNE C	2018	ENVIRON. INT.	WOS000438183000020	10.1016/j.envint.2018.05.020	RDI@BIOS.AU.DK JPD@BIOS.AU.DK KIG@BIOS.AU.DK FFR@DMU.DK ROBERT.LETCHER@CANADA.CA CSH@BIOS.AU.DK	POLAR BEARS (URSUS MARITIMUS) ARE AMONG THE WORLD'S HIGHEST TROPHIC LEVEL MARINE PREDATORS AND AS SUCH HAVE SOME OF THE HIGHEST TISSUE CONCENTRATIONS OF ORGANOHALOGEN CONTAMINANTS (OHCS) AMONG ARCTIC BIOTA. IN THIS PAPER WE PRESENT THE RESULTS OF A THREE DECADE (1983-2013) RISK ASSESSMENT OF OHC EXPOSURE AND EFFECTS ON REPRODUCTION, IMMUNITY, AND CANCER (GENOTOXICITY) IN POLAR BEARS FROM CENTRAL …	Ecotoxicology	PFOS, PBDE	Animal	Polar Bear			X							Greenland			2019 SB
2020	DZIERLENGA AL, 2020, XENOBIOTICA	TOXICOKINETICS OF PERFLUOROHEXANOIC ACID (PFHXA), PERFLUOROOCTANOIC ACID (PFOA) AND PERFLUORODECANOIC ACID (PFDA) IN MALE AND FEMALE HSD:SPRAGUE DAWLEY SD RATS FOLLOWING INTRAVENOUS OR GAVAGE ADMINISTRATION	DZIERLENGA AL;ROBINSON VG;WAIDYANATHA S;DEVITO MJ;EIFRID MA;GIBBS CA;BLYSTONE CR	2020	XENOBIOTICA	WOS000494901500001	10.1080/00498254.2019.1683776	BLYSTONECR@NIEHS.NIH.GOV	POLY- AND PERFLUORINATED ALKYL SUBSTANCES (PFAS) ARE ENVIRONMENTALLY PERSISTENT CHEMICALS ASSOCIATED WITH MANY ADVERSE HEALTH OUTCOMES. THE NATIONAL TOXICOLOGY PROGRAM EVALUATED THE TOXICOKINETICS (TK) OF SEVERAL PFAS TO PROVIDE CONTEXT FOR TOXICOLOGIC FINDINGS. PLASMA TK PARAMETERS AND TISSUE (LIVER, KIDNEY, BRAIN) CONCENTRATIONS ARE REPORTED FOR PERFLUOROHEXANOIC ACID (PFHXA), PERFLUOROOCTANOIC…	Model Development	PFOA, PFDA, PFHxA	Animal	Rat	X	X			sex			LC-MS/MS	WinNonlin	United States		liver, kidney and brain TK done in WinNonlin.	2019 SB
2011	EGEGHY PP, 2011, J EXPO SCI ENVIRON EPIDEMIOL	AN ASSESSMENT OF THE EXPOSURE OF AMERICANS TO PERFLUOROOCTANE SULFONATE: A COMPARISON OF ESTIMATED INTAKE WITH VALUES INFERRED FROM NHANES DATA	EGEGHY PP;LORBER M	2011	J. EXPO. SCI. ENVIRON. EPIDEMIOL.	WOS000288054700007	10.1038/jes.2009.73	EGEGHY.PETER@EPA.GOV	TO BETTER UNDERSTAND HUMAN EXPOSURE TO PERFLUORINATED COMPOUNDS (PFCS), A MODEL THAT ASSESSES EXPOSURE TO PERFLUOROOCTANE SULFONATE (PFOS) AND ITS PRECURSORS FROM BOTH AN INTAKE AND A BODY BURDEN PERSPECTIVE AND COMBINES THE TWO WITH A SIMPLE PHARMACOKINETIC (PK) MODEL IS DEMONSTRATED. EXPOSURE PATHWAYS WERE MODELED UNDER ``TYPICAL'' AND ``CONTAMINATED'' SCENARIOS, FOR YOUNG CHILDREN AND ADULTS. …	Exposure Assessment	PFOS, PFOA, PFHxS, MeFOSE, EtFOSE, Sulfamides, APFO	Human		X			Cp, DP, Vd, kP, t	food ingestion, dust ingestion, water ingestion, dermal absorption, indoor inhalation, outdoor inhalation	X	X			United States		This document summarizes published existing human exposure estimates and provides a crude assessment of aggregate exposure to PFOS and its main precursors under scenarios of typical and contaminated environments, for 2-year-old children and for adults.	2019 SB
2014	FABREGA F, 2014, TOXICOL LETT	PBPK MODELING FOR PFOS AND PFOA: VALIDATION WITH HUMAN EXPERIMENTAL DATA	FABREGA F;KUMAR V;SCHUHMACHER M;DOMINGO JL;NADAL M	2014	TOXICOL. LETT.	WOS000341881000017	10.1016/j.toxlet.2014.01.007	MARTI.NADAL@URV.CAT	IN RECENT YEARS, BECAUSE OF THE POTENTIAL HUMAN TOXICITY, CONCERN ON PERFLUOROALKYL SUBSTANCES (PFASS) HAS INCREASED NOTABLY WITH SPECIAL ATTENTION TO PERFLUOROOCTANOIC ACID (PFOA) AND PERFLUOROOCTANE SULFONATE (PFOS). UNFORTUNATELY, THERE IS CURRENTLY AN IMPORTANT KNOWLEDGE GAP ON THE BURDENS OF THESE CHEMICALS IN MOST HUMAN TISSUES, AS THE REPORTED STUDIES HAVE BEEN MAINLY FOCUSED ON PLASMA. IN…	Exposure Assessment	PFOA, PFOS	Human				X	gut, liver, kidney, filtrate, plasma, fat, brain, lungs, rest of body					two sample t-test	Spain		They edited a prior PBPK model to test on human data; it was a very uncertain model	2019 SB
2015	FABREGA F, 2015, TOXICOL ENVIRON CHEM	PHYSIOLOGICALLY BASED PHARMACOKINETIC MODELING OF PERFLUOROALKYL SUBSTANCES IN THE HUMAN BODY	FABREGA F;KUMAR V;BENFENATI M;DOMINGO JL;NADAL M	2015	TOXICOL ENVIRON. CHEM.	WOS000359795300010	10.1080/02772248.2015.1060976	MARTI.NADAL@URV.CAT	CURRENTLY, THERE ARE LIMITED DATA ON THE LEVELS OF PERFLUOROALKYL SUBSTANCES OTHER THAN PERFLUOROOCTANE SULFONIC ACID AND PERFLUOROOCTANOIC ACID IN THE HUMAN BODY. MOST OF THIS INFORMATION HAS BEEN EXTRACTED FROM BIOLOGICAL MONITORING OF PLASMA WHILE THE OCCURRENCE OF PERFLUOROALKYL SUBSTANCES IN OTHER HUMAN TISSUES IS RARELY STUDIED. THE OBJECTIVE OF THE PRESENT STUDY WAS TO DEVELOP A PHYSIOLOGI…	Risk Assessment	PFOS, PFOA, PFBS, PFHxS, PFDS, PFHxA, PFHpA, PFNA, PFDA, PFUnDA, PFTDA	Human				X	gut, liver, kidney, filtrate, plasma, storage, adipose tissue, brain, lungs, rest of body	dust, water, food					Spain		The objective of the present study was to develop a physiologically based pharmacokinetic model to assess the concentration of perfluoroalkyl substances in human tissues, based on an existing model previously validated for perfluorooctane sulfonic acid and perfluorooctanoi acid.	2019 SB
2016	FABREGA F, 2016, REGUL TOXICOL PHARMACOL	INFLUENCE OF THE UNCERTAINTY IN THE VALIDATION OF PBPK MODELS: A CASE-STUDY FOR PFOS AND PFOA	FABREGA F;NADAL M;SCHUHMACHER M;DOMINGO JL;KUMAR V	2016	REGUL. TOXICOL. PHARMACOL.	WOS000376812900027	10.1016/j.yrtph.2016.03.009	VIKAS.KUINAR@URV.CAT	PHYSIOLOGICALLY-BASED PHARMACOKINETIC (PBPK) MODELS ARE MATHEMATICAL REPRESENTATIONS OF THE HUMAN BODY AIMED AT DESCRIBING THE TIME COURSE DISTRIBUTION OF CHEMICALS IN HUMAN TISSUES. SINCE PARAMETERIZATION OF PBPK MODELS IS BASED ON EMPIRICAL ESTIMATION AND EXPERIMENTAL DATA, SIMULATION RESULTS MAY HAVE HIGH DEGREE OF UNCERTAINTY. AS A CONSEQUENCE, THE RELIABILITY OF MODEL VALIDATION IS HIGHLY AF…	Risk Assessment	PFOS, PFOA	Human				X	plasma, gut, liver, kidney, filtrate, storage, fat, brain, lungs, rest of body	age				Sensitivity analyses	Spain		statistical analysis is an important step in the validation process of PBPK modeling to avoid potential biases.	2019 SB
2007	FROMME H, 2007, ENVIRON SCI TECHNOL	EXPOSURE OF AN ADULT POPULATION TO PERFLUORINATED SUBSTANCES USING DUPLICATE DIET PORTIONS AND BIOMONITORING DATA	FROMME H;SCHLUMMER M;MOELLER A;GRUBER L;WOLZ G;UNGEWISS J;BOEHMER S;DEKANT W;MAYER R;LIEBL B;TWARDELLA D	2007	ENVIRON. SCI. TECHNOL.	WOS000250974700053	10.1021/es071244n	HENNANN.FROMME@LGL.BAYERN.DE	BECAUSE DIETARY INTAKE IS SUPPOSED TO BE AN IMPORTANT ROUTE OF HUMAN EXPOSURE WE QUANTIFIED THE DIETARY INTAKE OF PERFLUOROOCTANE SULFONATE (PFOS), PERFLUOROOCTANOATE (PFOA), PERFLUOROHEXANE SULFONATE (PFHXS), PERFLUOROHEXANOATE (PFHXA), AND PERFLUOROOCTANE SULFONAMIDE (PFOSA) USING 214 DUPLICATE DIET SAMPLES. THE STUDY WAS CARRIED OUT WITH A STUDY POPULATION OF 15 FEMALE AND 16 MALE HEALTHY SUBJ…	Exposure Assessment	PFOS, PFOA, PFOSA, PFHxS, PFHxA	Human		X			Cp, t, E, k, Vd, Cp	sex	X	X	HPLC-ESI-MS/MS	Wilcoxon rank sum, SPSS	Germany		Biomonitoring data predict an exposure in a comparable range.	2019 SB
2015	GEBBINK WA, 2015, ENVIRON INT	ESTIMATING HUMAN EXPOSURE TO PFOS ISOMERS AND PFCA HOMOLOGUES: THE RELATIVE IMPORTANCE OF DIRECT AND INDIRECT (PRECURSOR) EXPOSURE	GEBBINK WA;BERGER U;COUSINS IT	2015	ENVIRON. INT.	WOS000346681700020	10.1016/j.envint.2014.10.013	WOUTER.GEBBINK@ITM.SU.SE	CONTRIBUTIONS OF DIRECT AND INDIRECT (VIA PRECURSORS) PATHWAYS OF HUMAN EXPOSURE TO PERFLUOROOCTANE SULFONIC ACID (PFOS) ISOMERS AND PERFLUOROALKYL CARBOXYLIC ACIDS (PFCAS) ARE ESTIMATED USING A SCENARIO-BASED RISK ASSESSMENT (SCEBRA) MODELLING APPROACH. MONITORING DATA PUBLISHED SINCE 2008 (INCLUDING SAMPLES FROM 2007) ARE USED. THE ESTIMATED DAILY EXPOSURES (RESULTING FROM BOTH DIRECT AND PRECU…	Exposure Assessment	PFOS, PFBA, PFHxA, PFOA, PFDA, PFDoDA	Human		X				ingestion of dust, food, drinking water, and inhalation of air	X				Sweden		Serum concentrations are estimated using a 1st order one compartment pharmacokinetic (PK) model. The model predicts PFAA serum concentrations as a function of the dose, elimination rate, and volume of distribution, and has been described by Thompson et al. (2010).	2019 SB
2019	GOEDEN HM, 2019, J EXPO SCI ENVIRON EPIDEMIOL	A TRANSGENERATIONAL TOXICOKINETIC MODEL AND ITS USE IN DERIVATION OF MINNESOTA PFOA WATER GUIDANCE	GOEDEN HM;GREENE CW;JACOBUS JA	2019	J. EXPO. SCI. ENVIRON. EPIDEMIOL.	WOS000459048700006	10.1038/s41370-018-0110-5	HELEN.GOEDEN@STATE.MN.US	MINNESOTA HAS BEEN GRAPPLING WITH EXTENSIVE PER- AND POLYFLUOROALKYL SUBSTANCES (PFASS) GROUNDWATER CONTAMINATION SINCE 2002, IN A MAJOR METROPOLITAN SETTING. AS TOXICOLOGICAL INFORMATION HAS ACCUMULATED FOR THESE SUBSTANCES, THE PUBLIC HEALTH COMMUNITY HAS BECOME INCREASINGLY AWARE OF CRITICALLY SENSITIVE POPULATIONS. THE ACCUMULATION OF SOME PFAS IN WOMEN OF CHILDBEARING AGE, AND THE PLACENTAL …	Risk Assessment	PFOA	Human		X			half life, placental transfer, breastmilk transfer, breastmilk intake rate, water intake, volume distribution	age	X	X		coefficient of determination,	United States		Minnesota creates water guidance based on an Excel one-compartment model and breast feeding concentrations	2019 SB
2019	GOEDEN HM, 2019, J EXPO SCI ENVIRON EPIDEMIOL-a	A TRANSGENERATIONAL TOXICOKINETIC MODEL AND ITS USE IN DERIVATION OF MINNESOTA PFOA WATER GUIDANCE (VOL 29, PG 183, 2019)	GOEDEN HM;GREENE CW;JACOBUS JA	2019	J. EXPO. SCI. ENVIRON. EPIDEMIOL.	WOS000491997100015	10.1038/s41370-019-0148-z	HELEN.GOEDEN@STATE.MN.US	MINNESOTA HAS BEEN GRAPPLING WITH EXTENSIVE PER- AND POLYFLUOROALKYL SUBSTANCES (PFASS) GROUNDWATER CONTAMINATION SINCE 2002, IN A MAJOR METROPOLITAN SETTING. AS TOXICOLOGICAL INFORMATION HAS ACCUMULATED FOR THESE SUBSTANCES, THE PUBLIC HEALTH COMMUNITY HAS BECOME INCREASINGLY AWARE OF CRITICALLY SENSITIVE POPULATIONS. THE ACCUMULATION OF SOME PFAS IN WOMEN OF CHILDBEARING AGE, AND THE PLACENTAL …	Risk Assessment	PFOA	Mother Child			X				170 mL/kg	PFOA = 2.3-4.6 years (Bartell et al.)			United States		Same Vd as Lorber-Egeghy 2011, Literature search in SI w/ half lives	2021 AE
2016	GOMIS MI, 2016, ENVIRON SCI TECHNOL	CONTRIBUTION OF DIRECT AND INDIRECT EXPOSURE TO HUMAN SERUM CONCENTRATIONS OF PERFLUOROOCTANOIC ACID IN AN OCCUPATIONALLY EXPOSED GROUP OF SKI WAXERS	GOMIS MI;VESTERGREN R;NILSSON H;COUSINS IT	2016	ENVIRON. SCI. TECHNOL.	WOS000379366300053	10.1021/acs.est.6b01477	IAN.COUSINS@ACES.SU.SE	THE CONTRIBUTION OF DIRECT (I.E., UPTAKE OF PERFLUOROOCTANOIC ACID (PFOA) ITSELF) AND INDIRECT (I.E., UPTAKE OF 8:2 FLUOROTELOMER ALCOHOL (FTOH) AND METABOLISM TO PFOA) EXPOSURE TO PFOA SERUM CONCENTRATIONS WAS INVESTIGATED USING A DYNAMIC ONE COMPARTMENT PHARMACOKINETIC (PK) MODEL. THE PK MODEL WAS APPLIED TO SIX OCCUPATIONALLY EXPOSED SKI WAXERS FOR WHOM DIRECT AND INDIRECT EXPOSURES VIA INHALA…	Exposure Assessment	PFOA, FTOH	Human		X			Cserum, Idirect, Ibkg, Vd, Bw, ke		X	X		Sensitivity analyses	Sweden		looked at ski wax exposure to ski technicians; small sample size	2019 SB
2017	GOMIS MI, 2017, ENVIRON INT	HISTORICAL HUMAN EXPOSURE TO PERFLUOROALKYL ACIDS IN THE UNITED STATES AND AUSTRALIA RECONSTRUCTED FROM BIOMONITORING DATA USING POPULATION-BASED PHARMACOKINETIC MODELLING	GOMIS MI;VESTERGREN R;MACLEOD JF;COUSINS IT	2017	ENVIRON. INT.	WOS000411604400010	10.1016/j.envint.2017.08.002	IAN.COUSINS@ACES.SU.SE	PERFLUOROOCTANOIC ACID (PFOA), PERFLUOROOCTANESULFONIC ACID (PFOS) AND PERFLUOROHEXANESULFONIC ACID (PFHXS) ARE FOUND IN THE BLOOD OF HUMANS AND WILDLIFE WORLDWIDE. SINCE THE BEGINNING OF THE 21ST CENTURY, A DOWNWARD TREND IN THE HUMAN BODY BURDEN, ESPECIALLY FOR PFOS AND PFOA, HAS BEEN OBSERVED WHILE THERE IS NO CLEAR TEMPORAL TREND IN WILDLIFE. THE INCONSISTENCY BETWEEN THE CONCENTRATION DECLIN…	Exposure Assessment	PFOS, PFOA, PFHxS	Human		X			Cserum, Vd, kelim, tage, tbirth	sex, age	X	X		Monte Carlo simulation, Spearmans rank	United States, Australia		The main objective of this study is to reconstruct temporally-re solved daily intakes of PFOS, PFHxS and PFOA in USA and Australia, and investigate the historical exposure in two different regions and look for evidence of a common historical exposure route through consumer products, as hypothesized by Vestergren and Cousins (2009).	2019 SB
2018	GOMIS MI, 2018, ENVIRON INT	COMPARING THE TOXIC POTENCY IN VIVO OF LONG-CHAIN PERFLUOROALKYL ACIDS AND FLUORINATED ALTERNATIVES	GOMIS MI;VESTERGREN R;BORG D;COUSINS IT	2018	ENVIRON. INT.	WOS000428976700001	10.1016/j.envint.2018.01.011	IAN.COUSINS@ACES.SU.SE	SINCE 2000, LONG-CHAIN PERFLUOROALKYL ACIDS (PFAAS) AND THEIR RESPECTIVE PRECURSORS HAVE BEEN REPLACED BY NUMEROUS FLUORINATED ALTERNATIVES. THE MAIN RATIONALE FOR THIS INDUSTRIAL TRANSITION WAS THAT THESE ALTERNATIVES WERE CONSIDERED LESS BIOACCUMULATIVE AND TOXIC THAN THEIR PREDECESSORS. IN THIS STUDY, WE EVALUATED TO WHAT EXTENT DIFFERENCES IN TOXICOLOGICAL EFFECT THRESHOLDS FOR PFAAS AND FLUO…	Risk Assessment	PFBA, PFHxA, PFBS, PFOA, PFOS, GENX	Animal	Rat	X			Cserum, F, U, Dadm, ka, Vd, ke, e, t, ka,	animal, body weight, liver weight, cholesterol, thyroid hormones, red blood cell count, enzyme activity, peroxisome proliferation	X	X			Sweden		Despite some limitation, using a one-compartment toxicokinetic model to convert administered dose into internal dose in rats lead to reasonable results.	2019 SB
2011	HAN ZX, 2011, AFR J BIOTECHNOL	TOXICOKINETIC BEHAVIORS AND MODES OF PERFLUOROOCTANE SULFONATE (PFOS) AND PERFLUOROOCTANE ACID (PFOA) ON TILAPIA (OREOCHROMIS NILOTICUS)	HAN ZX;ZHANG M;LV CX	2011	AFR. J. BIOTECHNOL.	WOS000298544000021		HJYYZX@SINA.COM	PERFLUOROOCTANE SULFONATE (PFOS) AND PERFLUOROOCTANE ACID (PFOA) ARE WIDELY DISTRIBUTED ENVIRONMENTALLY PERSISTENT ORGANIC POLLUTANTS FOUND AT LOW LEVELS IN HUMAN AND WILDLIFE ECOSYSTEM. THE OBJECTIVES OF THE CURRENT STUDY WERE TO INVESTIGATE TOXICOKINETIC BEHAVIORS AND MODES OF PFOS AND PFOA ON TILAPIA (OREOCHROMIS NILOTICUS). THE TOXICOKINETIC BEHAVIORS AND MODES OF PFOS AND PFOA ARE DIFFERENT …	Ecotoxicology	PFOS, PFOA	Animal	Tilapia					sex			HPLC-MS/MS		China		Therefore, the objective of our study was to explore the toxicokinetic behaviors and modes of PFOS and PFOA in tilapia and evaluate if the pharmacokinetic profile and modes of PFOS and PFOA are similar to tilapia after oral administration.	2019 SB
2016	HANSEN S, 2016, ENVIRON INT	EXPOSURE TO PER- AND POLYFLUOROALKYL SUBSTANCES THROUGH THE CONSUMPTION OF FISH FROM LAKES AFFECTED BY AQUEOUS FILM-FORMING FOAM EMISSIONS - A COMBINED EPIDEMIOLOGICAL AND EXPOSURE MODELING APPROACH. THE SAMINOR 2 CLINICAL STUDY	HANSEN S;VESTERGREN R;HERZKE D;MELHUS M;EVENSET A;HANSSEN L;BRUSTAD TM	2016	ENVIRON. INT.	WOS000382339000029	10.1016/j.envint.2016.05.030	SOLRUNN.HANSEN@UIT.NO ROBIN.VESTERGREN@ACES.SU.SE DORTE.HERZKE@NILU.NO MARITA.MELHUS@UIT.NO ANITA.EVENSET@AKVAPLAN.NIVA.NO LINDA.HANSSEN@NILU.NO MAGRITT.BRUSTAD@UIT.NO TORKJEL.SANDANGER@UIT.NO	RELEASES OF AQUEOUS FILM-FORMING FOAMS (AFFFS) FROM AIRPORT FIREFIGHTING ACTIVITIES HAVE BEEN IDENTIFIED AS IMPORTANT LOCAL POINT SOURCES OF PER - AND POLYFLUOROALKYL SUBSTANCES (PFASS) IN NEARBY WATERWAYS. PFASS CAN BE TAKEN UP BY FISH, AND IN TURN BY THE HUMANS THAT CONSUME THEM. DESPITE THE GLOBAL EXTENT OF AFFF EMISSIONS, FEW STUDIES EXIST ON RELATED IMPACTS ON HUMANS. WE AIMED TO INVESTIGATE…	Exposure Assessment	PFOS, PFOA, PFNA, PFDA, PFUnDA, PFHxS	Human		X			volume of distribution, elimination rate, daily dietary intake, chemical serum concentration	sex, age, fish consumption	X	X		SPSS, Spearman rank correlation	Norway		SAMINOR 2 Clinical Study cohort	2019 SB
2005	HARADA K, 2005, ENVIRON RES	RENAL CLEARANCE OF PERFLUOROOCTANE SULFONATE AND PERFLUOROOCTANOATE IN HUMANS AND THEIR SPECIES-SPECIFIC EXCRETION	HARADA K;INOUE K;MORIKAWA A;YOSHINAGA T;SAITO A	2005	ENVIRON. RES.	WOS000232648800013	10.1016/j.envres.2004.12.003	KOIZUMI@PBH.MED.KYOTO-U.AC.JP	PERFLUOROOCTANE SULFONATE (PFOS) AND PERFLUOROOCTANOATE (PFOA) ARE DETECTED IN THE ENVIRONMENT, AS WELL AS MORE SPECIFICALLY IN WILDLIFE AND HUMANS. HOWEVER, THE TOXICOKINETIC ASPECTS OF PERFLUOROCHEMICALS IN HUMANS ARE UNCLEAR. IN THIS STUDY, WE MEASURED CONCENTRATIONS OF PFOA AND PFOS IN SUBJECTS WHO HAD LIVED IN KYOTO CITY FOR MORE THAN 10 YEARS. THE SERUM CONCENTRATIONS OF PFOA AND PFOS WERE …	Risk Assessment	PFOS, PFOA	Human		X			Vd, C, t, k	sex, age	X	X		SAS, ANOVA, Student's t-test	Japan		We tried to build a one-compartment pharmacokinetic model for PFOA and PFOS concentrations in serum incorporating a sex-specific route of elimination.	2019 SB
2008	HARRIS LA, 2008, TOXICOL LETT	COMPARING SINGLE AND REPEATED DOSIMETRY DATA FOR PERFLUOROOCTANE SULFONATE IN RATS	HARRIS LA;BARTON HA	2008	TOXICOL. LETT.	WOS000260646100002	10.1016/j.toxlet.2008.07.014	HARRISL@TCNJ.EDU HABARTON@ALUM.MIT.EDU	PERFLUOROOCTANE SULFONATE (PFOS) IS A MEMBER OF A CLASS OF PERFLUORINATED CHEMICALS USED IN A VARIETY OF CONSUMER AND INDUSTRIAL APPLICATIONS BECAUSE OF THEIR OLEOPHOBIC AND HYDROPHOBIC PROPERTIES. IT HAS BEEN SHOWN TO CAUSE TOXICITY IN ADULT AND DEVELOPING LABORATORY ANIMALS. BECAUSE PFOS HAS ALSO BEEN SHOWN TO BE WIDELY DISTRIBUTED THROUGHOUT THE ENVIRONMENT, THERE HAVE BEEN CONCERNS ABOUT ITS …	Risk Assessment	PFOS	Animal	Rat			X	plasma, BW, red blood cells, blood, liver, cardiac output, heart, kidney, liver, rest of body	sex				MATLAB	United States		In order to characterize existing time-course data, time-dependent and concentration-dependent changes in the pharmacokinetic parameters for urinary and biliary clearance and liver distribution were needed.	2019 SB
2011	HAUG LS, 2011, ENVIRON INT	CHARACTERISATION OF HUMAN EXPOSURE PATHWAYS TO PERFLUORINATED COMPOUNDS - COMPARING EXPOSURE ESTIMATES WITH BIOMARKERS OF EXPOSURE	HAUG LS;HUBER S;BECHER G;THOMSEN C	2011	ENVIRON. INT.	WOS000290085000005	10.1016/j.envint.2011.01.011	LINE.SMASTUEN.HAUG@FHI.NO SANDRA.HUBER@NILU.NO GEORG.BECHER@FHI.NO CATHRINE.THOMSEN@FHI.NO	COMMERCIALLY USED PER- AND POLYFLUORINATED COMPOUNDS (PFCS) HAVE BEEN WIDELY DETECTED IN HUMANS, BUT THE SOURCES OF HUMAN EXPOSURE ARE NOT FULLY CHARACTERIZED. THE OBJECTIVES OF THIS STUDY WERE TO ASSESS THE RELATIVE IMPORTANCE OF DIFFERENT EXPOSURE PATHWAYS OF PFCS IN A GROUP OF NORWEGIANS AND COMPARE ESTIMATED INTAKES WITH INTERNAL DOSES OBTAINED THROUGH BIOMONITORING. INDIVIDUAL PFC INTAKES FR…	Exposure Assessment	PFOS, PFOA	Human		X			Vd,	sex, food, water, dust, air, breastmilk, weight, number of children, age of youngest child, education, smoking status, months since breast-feeding last child ended, total number of months breast feeding	X	X		SPSS, Spearman rank correlation	Norway		To our knowledge this is the first study to assess human exposure pathways based on individual measurements of dust and air and comparisons with biomonitoring. Overall, food was the dominating source of exposure to PFOS and PFOA for this study group.	2019 SB
2017	HERRICK RL, 2017, ENVIRON POLLUT	POLYFLUOROALKYL SUBSTANCE EXPOSURE IN THE MID-OHIO RIVER VALLEY, 1991-2012	HERRICK RL;BUCKHOLZ J;BIRO AM;YE X;XIE C;PINNEY SM	2017	ENVIRON. POLLUT.	WOS000405042100007	10.1016/j.envpol.2017.04.092	PINNEYSM@UCMAIL.UC.EDU	BACKGROUND: INDUSTRIAL DISCHARGES OF PERFLUOROOCTANOIC ACID (PFOA) TO THE OHIO RIVER, CONTAMINATING WATER SYSTEMS NEAR PARKERSBURG, WV, WERE PREVIOUSLY ASSOCIATED WITH NEARBY RESIDENTS' SERUM PFOA CONCENTRATIONS ABOVE US GENERAL POPULATION MEDIANS. OHIO RIVER PFOA CONCENTRATIONS DOWNSTREAM ARE ELEVATED, SUGGESTING MID-OHIO RIVER VALLEY RESIDENTS ARE EXPOSED THROUGH DRINKING WATER. OBJECTIVES: QUA…	Exposure Assessment	PFOS, PFOA, PFHxS, Me-PFOSA-AcOH, PFNA, PFDeA	Human		X			water source, sample year, age, sex, tap water consumption, drank bottled water, used a water filter, pregnant at serum collection, gravidity, number of children breastfed	sex, age, sample collection year, water consumption, ever pregnant, breastfed, gravidity, mean breastfed, breastfed as child	X	X		SAS, Pearson correlation	United States		This analysis included participants from the Fernald Community Cohort (FCC), Ohio River Valley (ORV) Study and BCERP Puberty Study Cincinnati site cohort.	2019 SB
2011	HOFFMAN K, 2011, ENVIRON HEALTH PERSPECT	PRIVATE DRINKING WATER WELLS AS A SOURCE OF EXPOSURE TO PERFLUOROOCTANOIC ACID (PFOA) IN COMMUNITIES SURROUNDING A FLUOROPOLYMER PRODUCTION FACILITY	HOFFMAN K;WEBSTER TF;BARTELL MG;FLETCHER T;VIEIRA VM	2011	ENVIRON. HEALTH PERSPECT.	WOS000285788900029	10.1289/ehp.1002503	VMV@BU.EDU	BACKGROUND: THE C8 HEALTH PROJECT WAS ESTABLISHED IN 2005 TO COLLECT DATA ON PERFLUOROOCTANOIC ACID (PFOA, OR C8) AND HUMAN HEALTH IN OHIO AND WEST VIRGINIA COMMUNITIES CONTAMINATED BY A FLUOROPOLYMER PRODUCTION FACILITY. OBJECTIVE: WE ASSESSED PFOA EXPOSURE VIA CONTAMINATED DRINKING WATER IN A SUBSET OF C8 HEALTH PROJECT PARTICIPANTS WHO DRANK WATER FROM PRIVATE WELLS. METHODS: PARTICIPANTS PROV…	Epidemiological	PFOA	Human		X			Vd, Q, f, t1/2	sex, grow own vegetables, employed at dupont, age, body weight	X	X			United States			2019 SB
2019	HU XC, 2019, ENVIRON HEALTH PERSPECT	TAP WATER CONTRIBUTIONS TO PLASMA CONCENTRATIONS OF POLY- AND PERFLUOROALKYL SUBSTANCES (PFAS) IN A NATIONWIDE PROSPECTIVE COHORT OF US WOMEN	HU XC;TOKRANOV AK;LIDDIE J;ZHANG X;GRANDJEAN P;HART JE;LADEN F;SUN Q;YEUNG LWY;SUNDERLAND EM	2019	ENVIRON. HEALTH PERSPECT.	WOS000474528700004	10.1289/EHP4093	XHU@MAIL.HARVARD.EDU EMS@SEAS.HARVARD.EDU	BACKGROUND: BETWEEN 2013 AND 2015, CONCENTRATIONS OF POLY- AND PERFLUOROALKYL SUBSTANCES (PFAS) IN PUBLIC DRINKING WATER SUPPLIES SERVING AT LEAST SIX MILLION INDIVIDUALS EXCEEDED THE LEVEL SET FORTH IN THE HEALTH ADVISORY ESTABLISHED BY THE U.S. ENVIRONMENTAL PROTECTION AGENCY. OTHER THAN DATA REPORTED FOR CONTAMINATED SITES, NO SYSTEMATIC OR PROSPECTIVE DATA EXIST ON THE RELATIVE SOURCE CONTRIB…	Risk Assessment	PFOA, PFNA, PFOS, PFHxS	Women		X				age, race, BMI, weight, parity, breasfeed, seafood, popcorn, years at current location	PFOA = 170 mL/kg, nPFOS = 230 mL/kg, brPFOS = 230 mL/kg PFNA = 243.1 mL/kg, PFHxS = 213 mL/kg	PFOA ln(GM) = 1.55 years, PFOS ln(GM) = 1.57 years, PFNA ln(GM) = 1.01 years, PFHxS ln(GM) = 1.99 years	LC-MS/MS	Monte Carlo simulation	United States		Our pilot data showing temporal changes in EOF suggest that consideration of drinking water exposures to emerging PFAS is warranted for the general U.S. population (Sunderland et al. 2018)	2021 AE
2018	KABADI SV, 2018, FOOD CHEM TOXICOL	INTERNAL EXPOSURE-BASED PHARMACOKINETIC EVALUATION OF POTENTIAL FOR BIOPERSISTENCE OF 6:2 FLUOROTELOMER ALCOHOL (FTOH) AND ITS METABOLITES	KABADI SV;FISHER J;AUNGST J;RICE P	2018	FOOD CHEM. TOXICOL.	WOS000425568900040	10.1016/j.fct.2018.01.012	SHRUTI.KABADI@FDA.HHS.GOV	POLYFLUORINATED COMPOUNDS (PFCS) ARE AUTHORIZED FOR USE AS GREASEPROOFING AGENTS IN FOOD CONTACT PAPER. AS C8-PFCS (8-CARBONS) ARE KNOWN TO ACCUMULATE IN TISSUES, SHORTER-CHAIN C6-PFCS (6-CARBONS) HAVE REPLACED C8-PFCS IN MANY FOOD CONTACT APPLICATIONS. HOWEVER, THE POTENTIAL OF C6-PFCS FOR HUMAN BIOPERSISTENCE HAS NOT BEEN FULLY EVALUATED. FOR THE FIRST TIME, WE PROVIDE INTERNAL EXPOSURE ESTIMAT…	Exposure Assessment	6:2-FTOH, 5:3-A, PFHxA, PFHpA	Animal and Human	Rat	X				sex	X			GetData	United States		For the first time, we provided internal exposure estimates of key metabolites of a type of C6-FTOH; 6:2 FTOH (CASRN: 647-42-7) in rats and humans, in an effort to extend our understanding of exposure beyond estimates of administered dose of 6:2 FTOH.	2019 SB
2019	KEDIKOGLOU K, 2019, ENVIRON RES	PRELIMINARY ASSESSMENT OF GENERAL POPULATION EXPOSURE TO PERFLUOROALKYL SUBSTANCES THROUGH DIET IN GREECE	KEDIKOGLOU K;COSTOPOULOU D;VASSILIADOU L	2019	ENVIRON. RES.	WOS000484645500036	10.1016/j.envres.2019.108617	LEONDI@RRP.DEMOKRITOS.GR	FOOD AND DRINKING WATER INTAKE ARE THE MAJOR ROUTES OF EXPOSURE TO PERFLUOROALKYL SUBSTANCES (PFASS) FOR HUMANS. IN THIS STUDY AN INITIAL ORAL EXPOSURE ASSESSMENT OF THE NON-OCCUPATIONALLY EXPOSED GENERAL GREEK POPULATION TO PFASS IS PRESENTED. LEVELS OF PFOA AND PFOS DETERMINED IN THE PRESENT STUDY IN 128 FOOD ITEMS FROM THE GREEK MARKET AND PREVIOUSLY PUBLISHED ANALYTICAL RESULTS OF 43 WATER SA…	Exposure Assessment	PFOA, PFOS	Human		X			DP, CP, Kp, Vd	beef, pork, chicken, sheep, milk, eggs, fish, vegetables, fruits, water	PFOS = 300 ml/kg	PFOA = 2.3 years , PFOS = 5.4 years	LC-MS/MS		Greece		Exact same model as Lorber-Egeghy 2011, cited 2018 EFSA half lives	2019 SB
2018	KHAZAEE M, 2018, ENVIRON SCI -PROCESS IMPACTS	EVALUATING PARAMETER AVAILABILITY FOR PHYSIOLOGICALLY BASED PHARMACOKINETIC (PBPK) MODELING OF PERFLUOROOCTANOIC ACID (PFOA) IN ZEBRAFISH	KHAZAEE M;NG CA	2018	ENVIRON. SCI.-PROCESS IMPACTS	WOS000423485500011	10.1039/c7em00474e	CARLA.NG@PITT.EDU	PHYSIOLOGICALLY BASED PHARMACOKINETIC (PBPK) MODELS ARE CONSIDERED USEFUL TOOLS TO DESCRIBE THE ABSORPTION, DISTRIBUTION, METABOLISM AND EXCRETION OF XENOBIOTICS. FOR ACCURATE PREDICTIONS, PBPK MODELS REQUIRE SPECIES-SPECIFIC AND COMPOUND-SPECIFIC PARAMETERS. ZEBRAFISH ARE CONSIDERED AN APPROPRIATE VERTEBRATE MODEL FOR INVESTIGATING THE TOXICITY OF A WIDE VARIETY OF COMPOUNDS. HOWEVER, NO SPECIFI…	Model Development	PFOA	Animal	Zebrafish			X	blood, adipose interstitial fluid, adipose tissue, muscle interstitial fluid, muscle tissue, liver interstitial fluid, kidney tissue, kidney interstitial fluid, bile	sex				Monte Carlo simulation, sensitivity analysis	United States			2019 SB
2018	KIESKAMP KK, 2018, ENVIRON INT	INCORPORATION OF FETAL AND CHILD PFOA DOSIMETRY IN THE DERIVATION OF HEALTH-BASED TOXICITY VALUES	KIESKAMP KK;WORLEY RR;MCLANAHAN ED;VERNER MA	2018	ENVIRON. INT.	WOS000423441500027	10.1016/j.envint.2017.12.019	KYRAKIESKAMP@HOTMAIL.COM IDZ7@CDC.GOV YJP8@CDC.GOV MARC-ANDRE.VERNER.1@UMONTREAL.CA	BACKGROUND: MULTIPLE AGENCIES HAVE DEVELOPED HEALTH-BASED TOXICITY VALUES FOR EXPOSURE TO PERFLUOROOCTANOIC ACID (PFOA). ALTHOUGH PFOA EXPOSURE OCCURS IN UTERO AND THROUGH BREASTFEEDING, CURRENT HEALTH-BASED TOXICITY VALUES HAVE NOT BEEN DERIVED USING FETAL OR CHILD DOSIMETRY. THEREFORE, CURRENT VALUES MAY UNDERESTIMATE THE POTENTIAL RISKS TO FETUSES AND NURSING INFANTS. OBJECTIVE: USING FETAL AN…	Risk Assessment	PFOA	Animal and Human	Mouse		X		uterus, mammary tissues, fat, liver, kidney, fetus, pups, milk		X	X		Monte Carlo simulation	Canada		Uses LOAEL; used both human and mice PK models; This study applied pharmacokinetic modeling approaches to estimate maternal and fetal/child human equivalent doses which correspond to a mouse dam and pup dosimetry to evaluate the impact of in utero and breastfeeding PFOA exposure.	2019 SB
2016	KIM SJ, 2016, FOOD CHEM TOXICOL	GENDER DIFFERENCES IN PHARMACOKINETICS AND TISSUE DISTRIBUTION OF 3 PERFLUOROALKYL AND POLYFLUOROALKYL SUBSTANCES IN RATS	KIM SJ;HEO SH;LEE DS;HWANG YB;CHO HY	2016	FOOD CHEM. TOXICOL.	WOS000387627000026	10.1016/j.fct.2016.09.017	HYCHO@CHA.AC.KR	THE AIM OF THIS STUDY WAS TO CONFIRM AND INVESTIGATE THE GENDER DIFFERENCES IN PHARMACOKINETIC (PK) CHARACTERISTICS AND TISSUE DISTRIBUTION OF 3 PERFLUOROALKYL AND POLYFLUOROALKYL SUBSTANCES (PFASS) CONSISTED OF PERFLUOROOCTANOIC ACID (PFOA), PERFLUOROOCTANESULFONIC ACID (PFOS), AND PERFLUOROHEXANE SULFONIC ACID (PFHXS) IN BOTH MALE AND FEMALE RATS. FOR THIS STUDY, A SIMULTANEOUS DETERMINATION ME…	Risk Assessment	PFAS, PFOS, PFOA, PFHxS	Animal	Rat	X	X		liver, kidney, heart, lug, spleen	sex	X	X	UPLC-MS/MS	SAS, Students t-test, WinNonlin software	Korea		The PK parameters were calculated by WinNonlin® software (version 6.4, Pharsight®, a Certara™ Company).	2019 SB
2018	KIM SJ, 2018, ARCH TOXICOL	SEX-SPECIFIC RISK ASSESSMENT OF PFHXS USING A PHYSIOLOGICALLY BASED PHARMACOKINETIC MODEL	KIM SJ;SHIN H;LEE YB;CHO HY	2018	ARCH. TOXICOL.	WOS000428320800009	10.1007/s00204-017-2116-5	HYCHO@CHA.AC.KR	PERFLUOROHEXANESULFONATE (PFHXS), WHICH BELONGS TO THE GROUP OF PERFLUOROALKYL AND POLYFLUOROALKYL SUBSTANCES (PFASS), HAS BEEN EXTENSIVELY USED IN INDUSTRY AND SUBSEQUENTLY DETECTED IN THE ENVIRONMENT. ITS USE MAY BE PROBLEMATIC, AS PFHXS IS KNOWN TO INDUCE NEURONAL CELL DEATH, AND HAS BEEN ASSOCIATED WITH EARLY ONSET MENOPAUSE IN WOMEN AND WITH ATTENTION DEFICIT/HYPERACTIVITY DISORDER. DUE TO T…	Risk Assessment	PFHxS	Animal and Human	Rat			X	brain, heart, lung, rest of body, kidney, filtrate, storage, liver, GI tract, plasma, menstrual blood loss	sex, species			UPLC–MS/MS		Korea		The developed PBPK model used in male and female rats provides a foundation to extrapolate the PBPK model from rats to male and female humans. The PBPK model for PFHxS was shown to be helpful for human health risk assessment in Korean populations regarding the potential for accumulated health problems in humans exposed to PFHxS.	2019 SB
2019	KIM SJ, 2019, ARCH TOXICOL	EXPLORING SEX DIFFERENCES IN HUMAN HEALTH RISK ASSESSMENT FOR PFNA AND PFDA USING A PBPK MODEL	KIM SJ;CHOI EJ;CHOI GW;LEE HY	2019	ARCH. TOXICOL.	WOS000457833300005	10.1007/s00204-018-2365-y	HYCHO@CHA.AC.KR	PERFLUORONONANOIC ACID (PFNA) AND PERFLUORODECANOIC ACID (PFDA), WHICH ARE CLASSIFIED AS PERFLUOROALKYL AND POLYFLUOROALKYL SUBSTANCES (PFASS), HAVE BEEN WIDELY USED IN INDUSTRIAL APPLICATIONS AS A SURFACE PROTECTANT. PFASS HAVE BEEN DETECTED IN WILDLIFE AND IN HUMANS AROUND THE GLOBE. THE PURPOSES OF THIS STUDY ARE TO DEVELOP AND VALIDATE A PHYSIOLOGICALLY BASED PHARMACOKINETIC (PBPK) MODEL FOR …	Risk Assessment	PFNA, PFDA	Animal to Human	Rat			X	blood, heart, brain, lung, adipose tissue, muscle, kidney, filtrate, GI tract, liver, spleen	sex, species			UPLC–MS/MS	SAS, Students t-test, sensitivity analysis	South Korea		This model was similar to the PBPK model of PFHxS in rats (Kim et al. 2018) and PFOA and PFOS in monkeys (Loccisano et al. 2011). Vds for rats.	2019 SB
2011	KIM SK, 2011, ENVIRON POLLUT	OCCURRENCE OF PERFLUOROOCTANOATE AND PERFLUOROOCTANESULFONATE IN THE KOREAN WATER SYSTEM: IMPLICATION TO WATER INTAKE EXPOSURE	KIM SK;KHO YL;SHOEIB M;KIM KS;KIM KR;PARK JE;SHIN YS	2011	ENVIRON. POLLUT.	WOS000290192400020	10.1016/j.envpol.2011.02.004	SKKIM89@GMAIL.COM SKYSI199@EMPAL.COM	PERFLUORINATED COMPOUNDS (PFCS) MEASURED IN SURFACE RUNNING WATERS INDICATED THE EXISTENCE OF DIFFERENT EMISSION SOURCES IN EIGHT MAIN CITY BASINS. THE TAP WATER REFLECTED THE CONTAMINATION PATTERN AND LEVELS IN THEIR CORRESPONDING SOURCE WATER BASINS. THE DAILY INTAKES THROUGH TAP WATER CONSUMPTION RANGED FROM < 0.01 TO 0.73 NG KG(-1) D(-1) FOR PERFLUOROOCTANOATE (PFOA) AND < 0.01 TO 0.08 NG KG(…	Exposure Assessment	PFDS, PFOS, PFHxS, PFBS, PFDoDA, PFUnDA, PFDA, PFNA, PFOA, PFHpA	Human		X			V, T1/2, CHS	drinking water	X	X	SPE		Korea		Our findings indicate that tap water intake could be an important contributor to PFOA exposure in Korean populations	2019 SB
2018	KOWALCZYK J, 2018, ARCH ENVIRON CONTAM TOXICOL	SUITABILITY OF WILD BOAR (SUS SCROFA) AS A BIOINDICATOR FOR ENVIRONMENTAL POLLUTION WITH PERFLUOROOCTANOIC ACID (PFOA) AND PERFLUOROOCTANESULFONIC ACID (PFOS)	KOWALCZYK J;NUMATA J;ZIMMERMANN B;KLINGER F;JUST P;SCHAFFT H;LAHRSSEN-WIEDERHOLT M	2018	ARCH. ENVIRON. CONTAM. TOXICOL.	WOS000446421100010	10.1007/s00244-018-0552-8	JANINE.KOWALCZYK@BFR.BUND.DE	WILDLIFE SPECIES, SUCH AS ROE DEER, MOOSE, BROWN HARE, WILD BOAR, ETC., ARE KNOWN TO ACCUMULATE PERSISTENT ENVIRONMENTAL CONTAMINANTS AND THUS ARE USEFUL AS BIOINDICATORS FOR ENVIRONMENTAL POLLUTION. WILD BOARS BECOME EXPOSED TO PERFLUOROOCTANOIC ACID (PFOA) AND PERFLUOROOCTANESULFONIC ACID (PFOS) FROM FLORA, FAUNA, WATER, AND SOIL. THE MAIN EXPOSURE PATHWAY TO PFOA AND PFOS IS ASSUMED TO BE THE …	Ecotoxicology	PFOS, PFOA	Animal	Boar	X			A1, kCL, tf, mL, fL fE	sex, age, location	X	X	LC–MS/MS	SPSS, Mann-Whitney test, Spearman rank	Germany		Overall, the determination of PFOA and PFOS in liver of wild boars indicates that both substances are ubiquitously distributed in the German environment.	2019 SB
2010	LEE JJ, 2010, ENVIRON SCI TECHNOL	SEX DIFFERENCES IN THE UPTAKE AND DISPOSITION OF PERFLUOROOCTANOIC ACID IN FATHEAD MINNOWS AFTER ORAL DOSING	LEE JJ;SCHULTZ IR	2010	ENVIRON. SCI. TECHNOL.	WOS000273267000080	10.1021/es901838y	IR\_CHULTZ@PNL.GOV	PERFLUOROOCTANOIC ACID (PFOA) AMONG OTHER PERFLUORINATED ACIDS IS BECOMING RECOGNIZED AS A UBIQUITOUS ENVIRONMENTAL CONTAMINANT. PFOA IS RESISTANT TO ENVIRONMENTAL DEGRADATION AND APPEARS TO UNDERGO NO BIOTRANSFORMATION IN ANIMALS. PREVIOUS TOXICOKINETIC STUDIES IN RODENTS HAVE INDICATED THAT URINARY EXCRETION IS THE MOST IMPORTANT ELIMINATION PATHWAY ONCE PFOA HAS BEEN ABSORBED. IN SOME SPECIES …	Ecotoxicology	PFOA	Animal	Fathead Minnow	X			AUC, Ka, Tmax, Cmax, T1/2, V/F, CI/F	sex	X	X		WinNolin	United States		In conclusion, this study demonstrates that PFOA toxicokinetics in fathead minnows is qualitatively similar to findings in rats.	2019 SB
2019	LENTERS V, 2019, ENVIRON INT	EARLY-LIFE EXPOSURE TO PERSISTENT ORGANIC POLLUTANTS (OCPS, PBDES, PCBS, PFASS) AND ATTENTION-DEFICIT/HYPERACTIVITY DISORDER: A MULTI-POLLUTANT ANALYSIS OF A NORWEGIAN BIRTH COHORT	LENTERS V;ISZATT N;FORNS J;CECHOVA E;KOCAN A;LEGLER J;LEONARDS P;STIGUM H;EGGESBO M	2019	ENVIRON. INT.	WOS000459005200004	10.1016/j.envint.2019.01.020	VIRISSA.LENTERS@FHI.NO NINA.ISZATT@FHI.NO JOANFORNSGUZMAN@GMAIL.COM CECHOVA@RECETOX.MUNI.CZ KOCAN@RECETOX.MUNI.CZ J.LEGLER@UU.NL PIM.LEONARDS@VU.NL HEIN.STIGUM@FHI.NO MERETE.EGGESBO@FHI.NO	BACKGROUND: NUMEROUS UBIQUITOUS ENVIRONMENTAL CHEMICALS ARE ESTABLISHED OR SUSPECTED NEUROTOXICANTS, AND INFANTS ARE EXPOSED TO A MIXTURE OF THESE DURING THE CRITICAL PERIOD OF BRAIN MATURATION. HOWEVER, EVIDENCE FOR ASSOCIATIONS WITH THE RISK OF ATTENTION-DEFICIT/HYPERACTIVITY DISORDER (ADHD) IS SPARSE. WE INVESTIGATED EARLY-LIFE CHEMICAL EXPOSURES IN RELATION TO ADHD. METHODS: WE USED A BIRTH C…	Epidemiological	PFOS	Mother Child			X								Norway		Used Stigum et al. 2015 model. https://www.sciencedirect.com/science/article/pii/S0160412018306810?via%3Dihub#bb0385	2021 AE
2017	LI P, 2017, ULTRASOUND MED BIOL	PHARMACOKINETICS OF PERFLUOROBUTANE AFTER INTRA-VENOUS BOLUS INJECTION OF SONAZOID IN HEALTHY CHINESE VOLUNTEERS	LI P;HOPPMANN S;DU P;LI H;EVANS PM;MOESTUE SA;YU W;DONG F;LIU H;LIU L	2017	ULTRASOUND MED. BIOL.	WOS000402485000017	10.1016/j.ultrasmedbio.2017.01.003	SUSAN.HOPPMANN@GE.COM	SONAZOID IS AN ULTRASOUND CONTRAST AGENT BASED ON MICROBUBBLES (MB) CONTAINING PERFLUOROBUTANE (PFB) GAS. SONAZOID IS APPROVED IN JAPAN, KOREA AND NORWAY FOR CONTRAST-ENHANCED ULTRASONOGRAPHY OF FOCAL LIVER LESIONS AND FOCAL BREAST LESIONS (JAPAN ONLY). THE OBJECTIVE OF THIS STUDY WAS TO DETERMINE THE PHARMACOKINETICS (PKS) AND SAFETY OF SONAZOID IN CHINESE HEALTHY VOLUNTEERS (HVS) AND TO EVALUAT…	Model Development	PFB	Human		X			Cmax, Vd, kel	age, sex, race, weight, bmi	X	X	GC-MS	ANOVA, WinNonlin	China		Difficult to read, hard to figure out models	2019 SB
2011	LI XIAO LX, 2011, CHIN SCI BULL	SERUM LEVELS OF PERFLUORINATED COMPOUNDS IN THE GENERAL POPULATION IN SHENZHEN, CHINA	LI XIAO LX;ZHANG JIANQING ZJQ;LIU WEI LW;LI XIAONA LXN;ZHANG XIN AND;JIANG YOUSHENG ZXJYS;ZHOU JIAN ZJ;JIN YIHE JYH	2011	CHIN. SCI. BULL.	WOS000295522100016	10.1007/s11434-011-4616-7	JINYIHE@DLUT.EDU.CN	PERFLUORINATED COMPOUNDS (PFCS) HAVE BEEN DETECTED IN MANY ENVIRONMENTAL MATRICES, BIOTA, AND NONOCCUPATIONALLY EXPOSED POPULATIONS IN CHINA RECENTLY. HOWEVER, LITTLE IS KNOWN ABOUT THE DISTRIBUTION AND LEVELS OF VARIOUS PFCS IN THE GENERAL POPULATION LIVING IN AREAS WHERE THERE IS PFC EXPOSURE. IN THE PRESENT STUDY, THE LEVELS AND PREVALENCE OF TEN TARGET PFCS WERE DETERMINED IN 227 SERUM SAMPLE…	Exposure Assessment	PFOS, PFOA, PFBS, PFHxS, PFHxA, PFHpA, PFNA, PFDA, PFDoA, PFTA	Human		X			blood concentration, exposure dose, volume of distribution, elimination rate	sex, age	X	X	HPLC-MS/MS	SPSS, Mann-Whitney test, Spearman rank	China			2019 SB
2011	LOCCISANO AE, 2011, REGUL TOXICOL PHARMACOL	EVALUATION AND PREDICTION OF PHARMACOKINETICS OF PFOA AND PFOS IN THE MONKEY AND HUMAN USING A PBPK MODEL	LOCCISANO AE;CAMPBELL JL;ANDERSEN ME;CLEWELL HJ	2011	REGUL. TOXICOL. PHARMACOL.	WOS000287772300017	10.1016/j.yrtph.2010.12.004	ALOCCISANO@THEHAMNER.ORG	PERFLUOROALKYL ACID CARBOXYLATES AND SULFONATES (PFAAS) HAVE MANY CONSUMER AND INDUSTRIAL APPLICATIONS. THE PERSISTENCE AND WIDESPREAD DISTRIBUTION OF THESE COMPOUNDS IN HUMANS HAVE BROUGHT THEM UNDER INTENSE SCRUTINY. LIMITED PHARMACOKINETIC DATA IS AVAILABLE IN HUMANS; HOWEVER, HUMAN DATA EXISTS FOR TWO COMMUNITIES WITH DRINKING WATER CONTAMINATED BY PFAAS. ALSO, THERE IS TOXICOLOGICAL AND PHAR…	Risk Assessment	PFOA, PFOS	Animal and Human	Cynomolgus Monkey			X	plasma, gut, liver, kidney, filtrate, fat, skin			X		Sensitivity analyses	United States	X	Created a PBPK model on monkeys and then extrapolated model to humans	2019 SB
2012	LOCCISANO AE, 2012, REPROD TOXICOL	COMPARISON AND EVALUATION OF PHARMACOKINETICS OF PFOA AND PFOS IN THE ADULT RAT USING A PHYSIOLOGICALLY BASED PHARMACOKINETIC MODEL	LOCCISANO AE;CAMPBELL JL;BUTENHOFF JL;ANDERSEN ME;CLEWELL HJ	2012	REPROD. TOXICOL.	WOS000305303100006	10.1016/j.reprotox.2011.04.006	ALOCCISANO@THEHAMNER.ORG	PERFLUOROALKYL ACID CARBOXYLATES AND SULFONATES (PFAAS) HAVE MANY CONSUMER AND INDUSTRIAL APPLICATIONS. THE PERSISTENCE AND WIDESPREAD DISTRIBUTION OF PFAAS HAVE BROUGHT THEM UNDER INTENSE SCRUTINY. LIMITED PK DATA FOR PFAAS IS AVAILABLE FOR HUMANS; HOWEVER, TOXICOLOGICAL AND PHARMACOKINETIC DATA EXIST FOR RATS, WHICH CAN BE USEFUL FOR CROSS-SPECIES EXTRAPOLATION. IN THIS WORK, PBPK MODELS WERE D…	Risk Assessment	PFOA	Animal	Rat			X	gut, liver, kidney, filtrate, storage, plasma, rest of body	sex					United States		The overall goal of developing these PBPK models for the rat is to extrapolate to the human to in order to enhance the scientific basis for human health risk assessment of PFOA and PFOS.	2019 SB
2012	LOCCISANO AE, 2012, REPROD TOXICOL-a	EVALUATION OF PLACENTAL AND LACTATIONAL PHARMACOKINETICS OF PFOA AND PFOS IN THE PREGNANT, LACTATING, FETAL AND NEONATAL RAT USING A PHYSIOLOGICALLY BASED PHARMACOKINETIC MODEL	LOCCISANO AE;CAMPBELL JL;BUTENHOFF JL;ANDERSEN ME;CLEWELL HJ	2012	REPROD. TOXICOL.	WOS000305303100007	10.1016/j.reprotox.2011.07.003	ALOCCISANO@THEHAMNER.ORG	PERFLUOROALKYL CARBOXYLATES AND SULFONATES (PFAAS) HAVE MANY CONSUMER AND INDUSTRIAL APPLICATIONS. DEVELOPMENTAL TOXICITY STUDIES IN ANIMALS HAVE RAISED CONCERN ABOUT POTENTIAL DEVELOPMENTAL EFFECTS OF PFOA AND PFOS IN HUMANS. WE HAVE DEVELOPED PBPK MODELS FOR PFAAS IN THE RAT TO HELP DEFINE A RELATIONSHIP BETWEEN EXTERNAL DOSE, INTERNAL TISSUE CONCENTRATIONS, AND OBSERVED ADVERSE EFFECTS, AND TO…	Risk Assessment	PFOS, PFOA	Animal	Rat			X	plasma, liver, kidney, filtrate, rest of body, fat, mammary gland, placenta, fetuses, gut, fetal brain, fetal liver, fetal plasma, amniotic fluid, rest of fetal body	sex, species					United States		The overall goal of developing the rat PBPK model is to extrapolate to the human in order to enhance the scientific basis for assessinghumanhealth risk from early-life exposure to PFAAs by providing improved dose metrics in the target tissues of potentially sensitive individuals, such as the fetus and infant.	2019 SB
2013	LOCCISANO AE, 2013, J TOXICOL ENV HEALTH PART A	DEVELOPMENT OF PBPK MODELS FOR PFOA AND PFOS FOR HUMAN PREGNANCY AND LACTATION LIFE STAGES	LOCCISANO AE;LONGNECKER MP;CAMPBELL JL;ANDERSEN ME;CLEWELL HJ	2013	J. TOXICOL. ENV. HEALTH PART A	WOS000313945200003	10.1080/15287394.2012.722523	LOCCISANO.ANNE@EPA.GOV	PERFLUOROALKYL ACID CARBOXYLATES AND SULFONATES (PFAA) HAVE MANY CONSUMER AND INDUSTRIAL APPLICATIONS. DEVELOPMENTAL TOXICITY STUDIES IN ANIMALS HAVE RAISED CONCERN ABOUT POTENTIAL REPRODUCTIVE/DEVELOPMENTAL EFFECTS OF PERFLUOROOCTANOIC ACID (PFOA) AND PERFLUOROOCTANE SULFONATE (PFOS); HOWEVER, IN HUMANS CONFLICTING RESULTS HAVE BEEN REPORTED FOR ASSOCIATIONS BETWEEN MATERNAL PFAA LEVELS AND THES…	Risk Assessment	PFOA, PFOS	Animal and Human	Rat			X	BW, tissue volumes, gut, liver, kidney, filtrate, fat, mammary tissue, fetal plasma, plasma, placenta, amniotic fluid, blood flows, cardiac output	species				acslX program, sensitivity analysis	United States	X	These models may help to compare doses and observed effects in animals to the human setting and support risk assessments.	2019 SB
2011	LORBER M, 2011, ENVIRON SCI TECHNOL	SIMPLE INTAKE AND PHARMACOKINETIC MODELING TO CHARACTERIZE EXPOSURE OF AMERICANS TO PERFLUOROCTANOIC ACID, PFOA	LORBER M;EGEGHY PP	2011	ENVIRON. SCI. TECHNOL.	WOS000295245600008	10.1021/es103718h	LORBER.MATTHEW@EPA.GOV	MODELS FOR ASSESSING INTAKES OF PERFLUOROOCTANOIC ACID, PFOA, ARE DESCRIBED AND APPLIED. ONE MODEL IS BASED ON EXPOSURE MEDIA CONCENTRATIONS AND CONTACT RATES. THIS MODEL IS APPLIED TO GENERAL POPULATION EXPOSURES FOR ADULTS AND 2-YEAR OLD CHILDREN. THE OTHER MODEL IS A SIMPLE ONE-COMPARTMENT, FIRST-ORDER PHARMACOKINETIC (PK) MODEL. PARAMETERS FOR THIS MODEL INCLUDE A RATE OF ELIMINATION OF PFOA …	Exposure Assessment	PFOA	Human		X			CP, DP, Vd, kP, t		X	X			United States		Even with this and other identified uncertainties, the central tendency estimates of intake derived by backward pharmacokinetic modeling or forward exposure modeling are similar to each other and similar to estimates published around the world	2019 SB
2015	LORBER M, 2015, CHEMOSPHERE	THE EFFECT OF ONGOING BLOOD LOSS ON HUMAN SERUM CONCENTRATIONS OF PERFLUORINATED ACIDS	LORBER M;EAGLESHAM GE;HOBSON P;TOMS JF;THOMPSON JS	2015	CHEMOSPHERE	WOS000346953700024	10.1016/j.chemosphere.2014.07.093	LORBER.MATTHEW@EPA.GOV	PERFLUORINATED ALKYL ACIDS (PFAAS) HAVE BEEN DETECTED IN SERUM AT LOW CONCENTRATIONS IN BACKGROUND POPULATIONS. HIGHER CONCENTRATIONS HAVEN BEEN OBSERVED IN ADULT MALES COMPARED TO FEMALES, WITH A POSSIBLE EXPLANATION THAT MENSTRUATION OFFERS FEMALES AN ADDITIONAL ELIMINATION ROUTE. IN THIS STUDY, WE EXAMINED THE SIGNIFICANCE OF BLOOD LOSS AS AN ELIMINATION ROUTE OF PFAAS. POOLED SERUM SAMPLES WE…	Risk Assessment	PFAAs, PFOS, PFOA, PFHxS	Human		X			Vd, D, kP	age, sex, venesection	X	X		Wilcoxon rank sum	Australia			2019 SB
2009	LOU I, 2009, TOXICOL SCI	MODELING SINGLE AND REPEATED DOSE PHARMACOKINETICS OF PFOA IN MICE	LOU I;WAMBAUGH JF;LAU C;HANSON RG;LINDSTROM AB;STRYNAR MJ;ZEHR RW;BARTON HA	2009	TOXICOL. SCI.	WOS000208961300001	10.1093/toxsci/kfn234	LAU.CHRISTOPHER@EPA.GOV	PERFLUOROOCTANOIC ACID (PFOA) DISPLAYS COMPLICATED PHARMACOKINETICS IN THAT SERUM CONCENTRATIONS INDICATE LONG HALF-LIVES DESPITE WHICH STEADY STATE APPEARS TO BE ACHIEVED RAPIDLY. IN THIS STUDY, SERUM AND TISSUE CONCENTRATION TIME-COURSES WERE OBTAINED FOR MALE AND FEMALE CD1 MICE AFTER SINGLE, ORAL DOSES OF 1 AND 10 MG/KG OF PFOA. WHEN USING ONE-AND TWO-COMPARTMENT MODELS, THE PHARMACOKINETICS …	Risk Assessment	PFOA	Animal	Mouse	X	X	X	Vd, ka, ke, D	sex, species	X	X		R, GNLS, maximum likelihood estimation	United States		Compared one and two compartment models to see which described the data better	2019 SB
2012	LUPTON SJ, 2012, J AGRIC FOOD CHEM	ABSORPTION AND EXCRETION OF C-14-PERFLUOROOCTANOIC ACID (PFOA) IN ANGUS CATTLE (BOS TAURUS)	LUPTON SJ;HUWE JK;SMITH DJ;DEARFIELD KL;JOHNSTON JJ	2012	J. AGRIC. FOOD CHEM.	WOS000300462500035	10.1021/jf2042505	DAVID.J.SMITH@ARS.USDA.GOV	PERFLUOROALKYL SUBSTANCES (PFASS), SUCH AS PERFLUOROOCTANOIC ACID (PFOA), ARE ENVIRONMENTALLY PERSISTENT INDUSTRIAL CHEMICALS OFTEN FOUND IN BIOSOLIDS. APPLICATION OF THESE BIOSOLIDS TO PASTURES RAISES CONCERN ABOUT THE ACCUMULATION OF PFOA IN THE EDIBLE TISSUES OF FOOD ANIMALS. BECAUSE DATA ON THE ABSORPTION, DISTRIBUTION, METABOLISM, AND EXCRETION (ADME) OF PFOA IN CATTLE WERE UNAVAILABLE, A ST…	Risk Assessment	PFOA	Animal	Cattle	X			C, t, a, b		X	X	LC-MS/MS	PK-Solutions software	United States		They made their own simple model, did not reference any source for existing model; never really mention PK models	2019 SB
2018	MITTAL VK, 2018, CHEMOSPHERE	FORMATION OF PFAAS IN FISH THROUGH BIOTRANSFORMATION: A PBPK APPROACH	MITTAL VK;NG CA	2018	CHEMOSPHERE	WOS000430882700026	10.1016/j.chemosphere.2018.03.064	CARLA.NG@PITT.EDU	A PHYSIOLOGICALLY-BASED PHARMACOKINETIC (PBPK) MODEL FOR PERFLUORINATED ALKYL ACIDS (PFAAS) IN RAINBOW TROUT HAS BEEN UPDATED TO INCLUDE FORMATION OF PERFLUOROOCTANOIC ACID (PFOA) FROM THE BIOTRANSFORMATION OF 8:2 FLUOROTELOMER CARBOXYLIC ACID (8:2 FTCA). THE UPDATED MODEL IS DYNAMIC AND SIMULATES BOTH UPTAKE AND DEPURATION PHASES. TWO EMPIRICAL STUDIES ARE USED TO PARAMETERIZE AND TEST THE MODEL…	Ecotoxicology	PFOA, 8:2-FTCA	Animal	Rainbow Trout			X	blood, liver, kidney, feces, muscle, urine, adipose					Monte Carlo, sensitivity analysis	Switzerland		Expanded on a current PBPK model to include formation of PFOA from 8:2 FTCA in rainbow trout	2019 SB
2017	NGUETA G, 2017, ENVIRON INT	QUANTITATIVE BIAS ANALYSIS OF A REPORTED ASSOCIATION BETWEEN PERFLUOROALKYL SUBSTANCES (PFAS) AND ENDOMETRIOSIS: THE INFLUENCE OF ORAL CONTRACEPTIVE USE	NGUETA G;LONGNECKER MP;YOON M;RUARK CD;CLEWELL HJ;ANDERSEN MA	2017	ENVIRON. INT.	WOS000402007000014	10.1016/j.envint.2017.03.023	GERARD.NGUETA.JUMENI@UMONTREAL.CA MLONGNECKER@RAMBOLL.COM MYOON@SCITOVATION.COM CRUARK@SCITOVATION.COM HCLEWELL@SCITOVATION.COM MANDERSEN@SCITOVATION.COM MARC-ANDRE.VERNER.1@UMONTREAL.CA	AN ASSOCIATION BETWEEN SERUM LEVELS OF PERFLUOROALKYL SUBSTANCES (PFAS) AND ENDOMETRIOSIS HAS RECENTLY BEEN REPORTED IN AN EPIDEMIOLOGIC STUDY. ORAL CONTRACEPTIVE USE TO TREAT DYSMENORRHEA (PELVIC PAIN ASSOCIATED WITH ENDOMETRIOSIS) COULD POTENTIALLY INFLUENCE THIS ASSOCIATION BY REDUCING MENSTRUAL FLUID LOSS, A ROUTE OF EXCRETION FOR PFAS. IN THIS STUDY, WE AIMED TO EVALUATE THE INFLUENCE OF DIF…	Risk Assessment	PFOS, PFOA	Human				X	plasma, gut, liver, fat, rest of body, kidney, filtrate, storage, menstrual fluid loss, urine	age, endometriosis				Monte Carlo simulation, sensitivity analysis	United States		NHANES cohort data	2019 SB
2010	NIISOE T, 2010, ENVIRON SCI TECHNOL	LONG-TERM SIMULATION OF HUMAN EXPOSURE TO ATMOSPHERIC PERFLUOROOCTANOIC ACID (PFOA) AND PERFLUOROOCTANOATE (PFO) IN THE OSAKA URBAN AREA, JAPAN	NIISOE T;HARADA KH;ISHIKAWA H;KOIZUMI A	2010	ENVIRON. SCI. TECHNOL.	WOS000282727500022	10.1021/es101948b	AKIO.KOIZUMI@Z06.MBOX.MEDIA.KYOTO-U.AC.JP	A PUBLICLY AVAILABLE ATMOSPHERIC TRANSPORT MODEL, THE WEATHER RESEARCH AND FORECASTING CHEMISTRY MODEL (HTTP://RUC.NOAA.GOV/WRF/WG11/), WAS USED TO SIMULATE ATMOSPHERIC PERFLUOROOCTANOIC ACID (PFOA) AND PERFLUOROOCTANOATE (PFO) EMITTED FROM A POINT SOURCE IN THE OSAKA URBAN AREA (ALSO KNOWN AS KEIHANSHIN), JAPAN. THE TIME PERIOD OF THE SIMULATION WAS FROM 1983 TO 2008. THE MODELED AIR CONCENTRATI…	Exposure Assessment	PFOS, PFOA	Human		X			Vd, serum concentration, chemical intake, body weight, biological half life of chemical, menstrual serum loss volume, number of days in the month	air, drinking water, diet	X	X		Sensitivity analyses	Japan			2019 SB
2014	NUMATA J, 2014, J AGRIC FOOD CHEM	TOXICOKINETICS OF SEVEN PERFLUOROALKYL SULFONIC AND CARBOXYLIC ACIDS IN PIGS FED A CONTAMINATED DIET	NUMATA J;KOWALCZYK J;ADOLPHS J;EHLERS S;SCHAFFT H;FUERST P;MUELLER-GRAF C;LAHRSSEN-WIEDERHOLT M;GREINER M	2014	J. AGRIC. FOOD CHEM.	WOS000339226700043	10.1021/jf405827u	JORGE.NUMATA@BFR.BUND.DE	THE TRANSFER OF A MIXTURE OF PERFLUOROALKYL ACIDS (PFAAS) FROM CONTAMINATED FEED INTO THE EDIBLE TISSUES OF 24 FATTENING PIGS WAS INVESTIGATED. FOUR PERFLUOROALKYL SULFONIC (PFSAS) AND THREE PERFLUOROALKYL CARBOXYLIC ACIDS (PFCAS) WERE QUANTIFIABLE IN FEED, PLASMA, EDIBLE TISSUES, AND URINE. AS PERCENTAGES OF UNEXCRETED PFAA, THE SUBSTANCES ACCUMULATED IN PLASMA (UP TO 51\%), FAT, AND MUSCLE TISS…	Exposure Assessment	PFHxA, PFHpA, PFOA, PFNA, PFDA, PFUnA, PFDoA, PFBS, PFHxS, PFHpS, PFOS, PFDS	Animal	Pig		X		blood plasma, liver, kidney, dorsal muscle tissue, ventral muscle tissue	species		X	HPLC-MS/MS, UCL-MS		Germany		The transfer of a mixture of perfluoroalkyl acids (PFAAs) from contaminated feed into the edible tissues of 24 fattening pigs was investigated.	2019 SB
2016	QIANG L, 2016, ENVIRON SCI TECHNOL	FACILITATED BIOACCUMULATION OF PERFLUOROOCTANESULFONATE IN COMMON CARP (CYPRINUS CARPIO) BY GRAPHENE OXIDE AND REMISSION MECHANISM OF FULVIC ACID	QIANG L;CHEN M;ZHU L;WU W;WANG Q	2016	ENVIRON. SCI. TECHNOL.	WOS000386991100023	10.1021/acs.est.6b02100	ZHULY@NANKAI.EDU.CN	AS ONE OF THE MOST POPULAR CARBON-BASED NANOMATERIALS, GRAPHENE OXIDE (GO) HAS THE POTENTIAL TO BE RELEASED IN AQUATIC ENVIRONMENT AND INTERACT WITH SOME COEXISTENT ORGANIC POLLUTANTS, SUCH AS PERFLUOROOCTANESULFONATE (PFOS), WHICH IS AN EMERGING PERSISTENT ORGANIC POLLUTANT. IN THIS STUDY, THE ADSORPTION OF PFOS ON GO IN THE PRESENCE OF FULVIC ACID (FA), THE IMPACTS OF GO AND FA ON PFOS TOXICOKI…	Ecotoxicology	PFOS, GO, FA	Animal	Carp			X	qe, C0, Ce, V, m, C1, C0, r, Kf, ku, ke, Cs, t1/2	blood, intestine, liver, kidney, gill, muscle		X	TEM	ANOVA, SPSS	China	Do not have access to PBPK model referenced	The objectives of the present study were to investigate (1) adsorption and desorption of PFOS on GO and the influence of FA on these processes, (2) impacts of GO on uptake and elimination of PFOS in fish tissues with/without FA, and (3) absorption behaviors of PFOS and GO using an in vitro digestion model.	2019 SB
2009	RODRIGUEZ CE, 2009, REPROD TOXICOL	PHARMACOKINETIC MODELING OF PERFLUOROOCTANOIC ACID DURING GESTATION AND LACTATION IN THE MOUSE	RODRIGUEZ CE;SETZER RW;BARTON HA	2009	REPROD. TOXICOL.	WOS000266050100018	10.1016/j.reprotox.2009.02.009	RODRIGUEZ.CHESTER@EPA.GOV HABARTON@ALUM.MIT.EDU	PERFLUOROOCTANOIC ACID (PFOA) IS A PROCESSING AID FOR THE POLYMERIZATION OF COMMERCIALLY VALUABLE FLUOROPOLYMERS. ITS WIDESPREAD ENVIRONMENTAL DISTRIBUTION, PRESENCE IN HUMAN BLOOD, AND ADVERSE EFFECTS IN ANIMAL TOXICITY STUDIES HAVE TRIGGERED ATTENTION TO ITS POTENTIAL ADVERSE EFFECTS TO HUMANS. PFOA IS NOT METABOLIZED AND EXHIBITS DRAMATICALLY DIFFERENT SERUM/PLASMA HALF-LIVES ACROSS SPECIES. E…	Model Development	PFOA	Animal	Mouse		X		gestation of mouse, lactation of mouse	gestation, lactation	X	X		AcsIX, residuals	United States			2019 SB
2019	ROVIRA J, 2019, ENVIRON RES	PRENATAL EXPOSURE TO PFOS AND PFOA IN A PREGNANT WOMEN COHORT OF CATALONIA, SPAIN	ROVIRA J;ANGELES MARTINEZ M;PRASAD SHARMA T;NADAL M;KUMAR V;COSTOPOULOU D;VASSILIADOU I;LEONDIADIS L;DOMINGO M	2019	ENVIRON. RES.	WOS000473836300039	10.1016/j.envres.2019.05.040	MARTA.SCHUHMACHER@URV.CAT	THIS STUDY WAS AIMED AT ASSESSING THE PRENATAL EXPOSURE TO PERFLUOROOCTANE SULFONIC ACID (PFOS) AND PERFLUOROOCTANOIC ACID (PFOA) IN A COHORT OF PREGNANT WOMEN LIVING IN REUS (TARRAGONA COUNTY, CATALONIA, SPAIN). THESE CHEMICALS WERE BIOMONITORED IN MATERNAL PLASMA DURING THE FIRST TRIMESTER OF PREGNANCY, AT DELIVERY, AND IN CORD BLOOD. THE DIETARY EXPOSURE OF PFOS AND PFOA WAS ESTIMATED BY USING…	Epidemiological	PFOA, PFOS	Mother Child			X	X	plasma, fat, brain, lung, gut, liver, kidney, filtrate, mammary gland, bone marrow, placenta, rest of body	age at delivery, maternal BMI, education, social economic status, number of children, milk consumption, seafood consumption, water consumption, fast food consumption, organic food consumption			LC-MS/MS	SPSS, ANOVA, Students t-test, Kruskal-Wallis	Spain		Used Fabrega Model: https://www.sciencedirect.com/science/article/pii/S0013935119302981?via%3Dihub#bib25 , https://www.sciencedirect.com/science/article/pii/S0013935119302981?via%3Dihub#bib26 , https://www.sciencedirect.com/science/article/pii/S0013935119302981?via%3Dihub#bib59	2019 SB
2017	RUARK CD, 2017, ENVIRON INT	QUANTITATIVE BIAS ANALYSIS FOR EPIDEMIOLOGICAL ASSOCIATIONS OF PERFLUOROALKYL SUBSTANCE SERUM CONCENTRATIONS AND EARLY ONSET OF MENOPAUSE	RUARK CD;SONG G;YOON M;VERNER MA;ANDERSEN ME;CLEWELL MP	2017	ENVIRON. INT.	WOS000394062700024	10.1016/j.envint.2016.11.030	RUARK.CD@PG.COM GSONG8112@GMAIL.COM MYOON@SCITOVATION.COM MARC-ANDRE.VEMER.1@UMONTREAL.CA MANDERSEN@SCITOVATION.COM HCLEWELL@SCITOVATION.COM MLONGNECKER@RAMBOLL.COM	AN ASSOCIATION BETWEEN INCREASED SERUM CONCENTRATIONS OF PERFLUOROALKYL SUBSTANCES (PFAS) SUCH AS PERFLUOROOCTANE SULFONATE (PFOS) AND PERFLUOROOCTANOATE (PFOA) AND EARLY MENOPAUSE HAS BEEN REPORTED (KNOX ET AL., 2011; TAYLOR ET AL., 2014). THIS ASSOCIATION MAY BE EXPLAINED BY THE FACT THAT WOMEN WHO UNDERWENT MENOPAUSE NO LONGER EXCRETE PFAS THROUGH MENSTRUATION. OUR OBJECTIVE WAS TO ASSESS HOW …	Risk Assessment	PFOA, PFOS	Human				X	gut, liver, fat, rest of body, kidney, plasma, menstrual blood loss	sex, age				Monte Carlo, sensitivity analysis, regression sensitivity analysis	United States			2019 SB
2015	RUSSELL MH, 2015, CHEMOSPHERE-a	INHALATION AND ORAL TOXICOKINETICS OF 6:2 FTOH AND ITS METABOLITES IN MAMMALS	RUSSELL MH;HIMMELSTEIN MW;BUCK RC	2015	CHEMOSPHERE	WOS000348003200045	10.1016/j.chemosphere.2014.07.092	MARK.H.RUSSELL@DUPONT.COM	THE TOXICOKINETICS OF 6:2 FLUOROTELOMER ALCOHOL (6:2 FTOH) AND ITS TERMINAL PERFLUORINATED AND POLYFLUORINATED METABOLITES (PFBA, PFHXA, PFHPA AND 5:3 ACID) HAVE BEEN CALCULATED FROM LABORATORY STUDIES OF RATS AND FROM A BIOMONITORING STUDY OF HUMANS. IN VITRO STUDIES WITH MOUSE, RAT AND HUMAN HEPATOCYTES INDICATE QUALITATIVELY SIMILAR METABOLIC PATHWAYS OF 6:2 FTOH. IN A ONE-DAY INHALATION STUDY…	Risk Assessment	6:2-FTOH, 5:3-A, PFBA, PFHxA, PFHpA,	Animal and Human	Rat	X				species, sex, outdoor air, indoor air, occupational	X	X		ModelMaker	United States	X	The objective of this paper is to quantitatively assess the metab olism and elimination of 6:2 FTOH and its terminal per- and poly fluorinated acids in mammals using toxicokinetic modeling.	2019 SB
2012	SAVITZ DA, 2012, EPIDEMIOLOGY	PERFLUOROOCTANOIC ACID EXPOSURE AND PREGNANCY OUTCOME IN A HIGHLY EXPOSED COMMUNITY	SAVITZ DA;STEIN CR;BARTELL SM;ELSTON B;GONG J;SHIN HM;WELLENIUS GA	2012	EPIDEMIOLOGY	WOS000302783700006	10.1097/EDE.0b013e31824cb93b	DAVID\_SAVITZ@BROWN.EDU	BACKGROUND: WE ASSESSED THE ASSOCIATION BETWEEN PERFLUOROOCTANOIC ACID (PFOA) AND PREGNANCY OUTCOME IN AN AREA WITH ELEVATED EXPOSURE TO PFOA FROM DRINKING WATER CONTAMINATED BY CHEMICAL PLANT RELEASES. METHODS: SERUM PFOA WAS MEASURED, AND REPRODUCTIVE AND RESIDENTIAL HISTORIES WERE OBTAINED DURING 2005-2006. WE ESTIMATED SERUM PFOA LEVELS AT THE TIME OF PREGNANCY FOR 11,737 PREGNANCIES OCCURRIN…	Epidemiological	PFOA	Human		X				exposure year, maternal age, parity, education, smoking, miscarriage, still birth, live birth, preeclampsia, perterm birth, term low birth weight, birth defect	X			Bayesian	United States	X	An epi study using odds ratios and PFOS exposure on pregnancy outcomes; does not list the model or model parameters in the paper	2019 SB
2016	SHAN G, 2016, ENVIRON INT	IMPACTS OF DAILY INTAKES ON THE ISOMERIC PROFILES OF PERFLUOROALKYL SUBSTANCES (PFASS) IN HUMAN SERUM	SHAN G;WANG Z;ZHOU L;DU P;LUO X;WU Q;ZHU L	2016	ENVIRON. INT.	WOS000374603900008	10.1016/j.envint.2016.01.002		PERFLUOROALKYL SUBSTANCES (PFASS) HAVE BEEN WELL STUDIED IN HUMAN DAILY INTAKE FOR ASSESSMENT OF POTENTIAL HEALTH RISKS. HOWEVER, LITTLE IS KNOWN ABOUT THE ISOMERIC COMPOSITIONS OF PFASS IN DAILY INTAKE AND THEIR IMPACTS ON ISOMERIC PROFILES IN HUMANS. IN THIS STUDY, WE INVESTIGATED THE OCCURRENCE OF PFASS WITH ISOMERIC ANALYSIS IN VARIOUS HUMAN EXPOSURE MATRICES INCLUDING FOODSTUFFS, TAP WATER A…	Exposure Assessment	PFOS, PFOA, PFHxA, PFHpA, PFNA, PFDA, PFUnDA, PFDoDA, PFTrDA, PFBS, PFHxS	Human		X			Vd, EDI, C, k	dust, water, meat, fish, fruits, vegetables	X	X	HPLC-MS/MS		China		For PFOS, the predicted n-PFOS (69.3%) wasmuch higher than the previously measured values (59.2%) in human serum. This implies that other factors, such as indirect exposure to PFOS precursors andmultiple excretion pathways, may contribute to the lower percentage of n-PFOS in humans than of technical PFOS.	2019 SB
2014	SHIN HM, 2014, ENVIRON SCI TECHNOL	BIOMARKER-BASED CALIBRATION OF RETROSPECTIVE EXPOSURE PREDICTIONS OF PERFLUOROOCTANOIC ACID	SHIN HM;STEENLAND K;RYAN PB;VIEIRA VM;BARTELL SM	2014	ENVIRON. SCI. TECHNOL.	WOS000336415200035	10.1021/es4053736	HYEONGMOO@GMAIL.COM	ESTIMATED HISTORICAL EXPOSURES AND SERUM CONCENTRATIONS OF PERFLUOROOCTANOIC ACID (PFOA) HAVE BEEN EXTENSIVELY USED IN EPIDEMIOLOGIC STUDIES THAT EXAMINED ASSOCIATIONS BETWEEN PFOA EXPOSURES AND ADVERSE HEALTH OUTCOMES AMONG RESIDENTS IN HIGHLY EXPOSED AREAS IN THE MID-OHIO VALLEY. USING MEASURED SERUM PFOA LEVELS IN 2005-2006, WE APPLIED TWO CALIBRATION METHODS TO THESE RETROSPECTIVE EXPOSURE PR…	Exposure Assessment	PFOA	Human		X								Bayesian calibration, multiplicitive calibration, Spearman rank	United States		The objectives of this study are (1) to calibrate retrospective PFOA serum concentration predictions for the participants in the C8 Health Project using two differen calibration methods with single biomarker measurements and (2) to determine the individual-level calibration method with the least bias under several different scenarios using simulations.	2019 SB
2009	SONNE C, 2009, CHEMOSPHERE	REPRODUCTIVE PERFORMANCE IN EAST GREENLAND POLAR BEARS (URSUS MARITIMUS) MAY BE AFFECTED BY ORGANOHALOGEN CONTAMINANTS AS SHOWN BY PHYSIOLOGICALLY-BASED PHARMACOKINETIC (PBPK) MODELLING	SONNE C;GUSTAVSON K;RIGET FF;DIETZ R;BIRKVED M;LETCHER RJ;BOSSI K;BORN EW;PETERSEN G	2009	CHEMOSPHERE	WOS000272598700015	10.1016/j.chemosphere.2009.09.044	CSH@DMU.DK KIG@DHIGROUP.COM FFR@DMU.DK RDI@DMU.DK BIRK@MAN.DTU.DK ROBERT.LETCHER@EC.GC.CA RBO@DMU.DK KVO@DMU.DK EWB@MAIL.GHSDH.DK GIP@DHIGROUP.COM	POLAR BEARS (URSUS MARITIMUS) FEED MAINLY ON RINGED SEAL (PHOCA HISPIDA) AND CONSUME LARGE QUANTITIES OF BLUBBER AND CONSEQUENTLY HAVE ONE OF THE HIGHEST TISSUE CONCENTRATIONS OF ORGANOHALOGEN CONTAMINANTS (OHCS) WORLDWIDE. IN EAST GREENLAND, STUDIES OF OHC TIME TRENDS AND ORGAN SYSTEM HEALTH EFFECTS, INCLUDING REPRODUCTIVE, WERE CONDUCTED DURING 1990-2006. HOWEVER, IT HAS BEEN DIFFICULT TO DETER…	Ecotoxicology	PCB, ppDDE, Dieldrin, oxychlordane, HCH, HCB, PBDE, PFOS	Animal	Polar Bear			X		sex					Denmark	X	These findings increase the health concern for OHC-exposed East Greenland polar bears as they are among the most polluted wildlife species and due to the slow reproductive rates of this k-selected species.	2019 SB
2012	SUNDSTROM M, 2012, REPROD TOXICOL	COMPARATIVE PHARMACOKINETICS OF PERFLUOROHEXANESULFONATE (PFHXS) IN RATS, MICE, AND MONKEYS	SUNDSTROM M;CHANG SC;NOKER PE;GORMAN GS;HART JA;EHRESMAN DJ;BERGMAN JL	2012	REPROD. TOXICOL.	WOS000305303100005	10.1016/j.reprotox.2011.07.004	MARIA.SUNDSTROM@MMK.SU.SE S.CHANG@MMM.COM NOKER@SOUTHERNRESEARCH.ORG GGORMAN@SAMFORD.EDU JAHART@MMM.COM DJEHRESMAN@MMM.COM AKE.BERGMAN@MMK.SU.SE JLBUTENHOFF@MMM.COM	PERFLUOROHEXANESULFONATE (PFHXS) HAS BEEN FOUND IN BIOLOGICAL SAMPLES FROM WILDLIFE AND HUMANS. THE HUMAN GEOMETRIC MEAN SERUM PFHXS ELIMINATION HALF-LIFE HAS BEEN ESTIMATED TO BE 2665 DAYS. A SERIES OF STUDIES WAS UNDERTAKEN TO ESTABLISH PHARMACOKINETIC PARAMETERS FOR PFHXS IN RATS, MICE, AND MONKEYS AFTER SINGLE ADMINISTRATION WITH PHARMACOKINETIC PARAMETERS DETERMINED BY WINNONLIN (R) SOFTWARE…	Risk Assessment	PFHxS	Animal	Mouse, Rat, and Cynomolgus Monkey	X	X		Tmax, Cmax, t1/2, AUC, Vd, CL	sex, species	X	X	LC–MS/MS	WinNonlin software, Students t-test	Sweden		Data were fit to either a one or two-compartmental or a non-compartmental model, depending on how it fit the data.	2019 SB
2008	TAN YM, 2008, TOXICOL LETT	TIME DEPENDENCIES IN PERFLUOROOCTYLACIDS DISPOSITION IN RAT AND MONKEYS: A KINETIC ANALYSIS	TAN YM;CLEWELL HJ;ANDERSEN ME	2008	TOXICOL. LETT.	WOS000254545300005	10.1016/j.toxlet.2007.12.007	CTAN@THEHAMNER.ORG	PERFLUOROOCTANOATE (PFOA) AND PERFLUOROOCTANESULFONATE (PFOS) ARE SURFACTANTS THAT HAVE BEEN USED FOR VARIOUS INDUSTRIAL AND CONSUMER APPLICATIONS. THE WIDESPREAD EXPOSURE AND PERSISTENCE OF PFOA AND PFOS IN HUMANS HAVE CAUSED THESE CHEMICALS TO BE THE SUBJECT OF INTENSE KINETIC AND TOXICITY STUDIES. TO IDENTIFY THE BIOLOGICAL DETERMINANTS OF THE SPECIES DIFFERENT IN ELIMINATION OBSERVED IN KINET…	Model Development	PFOS, PFOA	Animal	Cynomolgus Monkey and Rat			X	See word doc	species	X	X			United States		To identify the biological determinants of the species different in elimination observed in kinetic studies, we incorporated time-dependent descriptions for free fraction in plasma and for volume of distribution into an earlier pharmacokinetic model to simulate the time course behaviors of PFOA and PFOS in monkeys and rats.	2019 SB
2015	TARAZONA JV, 2015, TOXICOL LETT	TOXICOKINETICS OF PERFLUOROOCTANE SULFONATE IN BIRDS UNDER ENVIRONMENTALLY REALISTIC EXPOSURE CONDITIONS AND DEVELOPMENT OF A KINETIC PREDICTIVE MODEL	TARAZONA JV;RODRIGUEZ C;ALONSO E;SAEZ F;SAN ANDRES MD;JIMENEZ B;SAN ANDRES MI	2015	TOXICOL. LETT.	WOS000347852800005	10.1016/j.toxlet.2014.11.022	RODFERMC@VET.UCM.ES	THIS ARTICLE DESCRIBES THE TOXICOKINETICS OF PERFLUOROOCTANE SULFONATE (PFOS) IN BIRDS UNDER LOW REPEATED DOSING, EQUIVALENT TO 0.085 MG/KG PER DAY, REPRESENTING ENVIRONMENTALLY REALISTIC EXPOSURE CONDITIONS. THE BEST FITTING WAS PROVIDED BY A SIMPLE PSEUDO MONOCOMPARTMENTAL FIRST-ORDER KINETICS MODEL, REGULATED BY TWO RATES, WITH A PSEUDO FIRST-ORDER DISSIPATION HALF-LIFE OF 230 DAYS, ACCOUNTING…	Ecotoxicology	PFOS	Animal	Birds	X	X				X	X		PCNonlin	Spain			2019 SB
2016	TARAZONA JV, 2016, TOXICOL LETT	TOXICOKINETICS OF PERFLUOROOCTANE SULFONATE IN RABBITS UNDER ENVIRONMENTALLY REALISTIC EXPOSURE CONDITIONS AND COMPARATIVE ASSESSMENT BETWEEN MAMMALS AND BIRDS	TARAZONA JV;RODRIGUEZ C;ALONSO E;SAEZ F;SAN ANDRES MD;JIMENEZ B;SAN ANDRES MI	2016	TOXICOL. LETT.	WOS000367653700022	10.1016/j.toxlet.2015.11.002	RODFERMC@VET.UCM.ES	THIS ARTICLE DESCRIBES THE TOXICOKINETICS OF PERFLUOROOCTANE SULFONATE (PFOS) IN RABBITS UNDER LOW REPEATED DOSING, EQUIVALENT TO 0.085 MG/KG PER DAY, AND THE OBSERVED DIFFERENCES BETWEEN RABBITS AND CHICKENS. THE BEST FITTING FOR BOTH SPECIES WAS PROVIDED BY A SIMPLE PSEUDO MONOCOMPARTMENTAL FIRST-ORDER KINETICS MODEL, REGULATED BY TWO RATES, AND ACCOUNTING FOR REAL ELIMINATION AS WELL AS BINDIN…	Ecotoxicology	PFOS	Animal	Rabbits and Chickens	X			Cmax, Tmax, Tlag, AUC, K01, K10, D, V, t1/2	species	X	X			Spain		These models allow realistic estimations for variable daily exposures, and can be adapted to consider relevant physiological phenomena such as lactation by modifying the daily values during the relevant period.	2019 SB
2011	TATUM-GIBBS K, 2011, TOXICOLOGY	COMPARATIVE PHARMACOKINETICS OF PERFLUORONONANOIC ACID IN RAT AND MOUSE	TATUM-GIBBS K;WAMBAUGH JF;DAS KP;ZEHR RD;STRYNAR MJ;LINDSTROM AB;DELINSKY A;LAU C	2011	TOXICOLOGY	WOS000288341900006	10.1016/j.tox.2011.01.003	LAU.CHRISTOPHER@EPA.GOV	PERFLUORONONANOIC ACID (PFNA) IS A FLUORINATED ORGANIC CHEMICAL FOUND AT LOW LEVELS IN THE ENVIRONMENT, BUT IS DETECTABLE IN HUMANS AND WILDLIFE. THE PRESENT STUDY COMPARED THE PHARMACOKINETIC PROPERTIES OF PFNA IN TWO LABORATORY RODENT SPECIES. MALE AND FEMALE SPRAGUE-DAWLEY RATS WERE GIVEN A SINGLE DOSE OF PFNA BY ORAL GAVAGE AT 1, 3, OR 10 MG/KG, AND BLOOD WAS COLLECTED FROM THE TAIL VEIN AT 1…	Exposure Assessment	PFNA	Animal	Mouse and Rat	X	X		Vd, Cmax, 1, kb, ka, kelim, k1/2a, t1/2b, AUC	sex	X	X	LC–MS/MS	Matlab, Nelder-Mead method	United States		Selected a one or two compartment model based on which had a better fit with the Akaike Information Criterion	2019 SB
2010	THOMPSON J, 2010, ENVIRON INT	USE OF SIMPLE PHARMACOKINETIC MODELING TO CHARACTERIZE EXPOSURE OF AUSTRALIANS TO PERFLUOROOCTANOIC ACID AND PERFLUOROOCTANE SULFONIC ACID	THOMPSON J;LORBER M;TOMS LML;KATO K;CALAFAT AM;MUELLER JF	2010	ENVIRON. INT.	WOS000277526200012	10.1016/j.envint.2010.02.008	JTHOMPSON@ENTOX.UQ.EDU.AU	PERFLUROOCTANOIC ACID (PFOA) AND PERFLUOROOCTANE SULFONIC ACID (PFOS) HAVE BEEN USED FOR A VARIETY OF APPLICATIONS INCLUDING FLUOROPOLYMER PROCESSING, FIRE-FIGHTING FOAMS AND SURFACE TREATMENTS SINCE THE 1950S. BOTH PFOS AND PFOA ARE POLYFLUOROALKYL CHEMICALS (PFCS), MAN-MADE COMPOUNDS THAT ARE PERSISTENT IN THE ENVIRONMENT AND HUMANS; SOME PFCS HAVE SHOWN ADVERSE EFFECTS IN LABORATORY ANIMALS. H…	Exposure Assessment	PFOA, PFOS	Human		X			Vd, kP, CP, t, DP	sex, age	X	X		ANOVA	Australia		Although there is some uncertainty regarding the steady state application of the model itself and some of the input parameters (e.g. Vd), the intake estimates produced are in reasonable agreement with other modeled intake estimates.	2019 SB
2016	TIAN Z, 2016, SCI TOTAL ENVIRON	HUMAN EXPOSURE TO PER- AND POLYFLUOROALKYL SUBSTANCES (PFASS) VIA HOUSE DUST IN KOREA: IMPLICATION TO EXPOSURE PATHWAY	TIAN Z;KIM SK;SHOEIB M;OH JE	2016	SCI. TOTAL ENVIRON.	WOS000373220700026	10.1016/j.scitotenv.2016.02.087	SKKIM@INU.AC.KR	A WIDE RANGE OF PER- AND POLYFLUOROALKYL SUBSTANCES (PFASS), INCLUDING FLUOROTELOMER ALCOHOLS (FT0HS), PERFLUOROOCTANE SULFONAMIDOETHANOLS (FOSES), PERFLUOROALKYL CARBOXYLIC ACIDS (PFCAS), AND PERFLUOROALKANE SULFONIC ADDS (PFSAS), WERE MEASURED IN FIFTEEN HOUSE DUST AND TWO NONRESIDENTIAL INDOOR DUST OF KOREA. TOTAL CONCENTRATIONS OF PFASS IN HOUSE DUST RANGED FROM 29.9 TO 97.6 NG G 1, WITH A DO…	Exposure Assessment	PFHxA, PFHpA, PFNA, PFDA, PFUnDA, PFDoDA, PFTrDA, PFBS, PFHxS, PFOS, PFDS, 6:2-FTOH, 8:2-FTOH, 10:2-FTOH, MeFOSE, EtFOSE	Human		X			Vd, kP, CP, t, DP		X	X	GC/PCI-MS, HPLC, MS/MS	Nonparametric statistical analyses were performed using SPSS software	Korea		Compared prior PK models to their own model	2019 SB
2008	TRUDEL D, 2008, RISK ANAL	ESTIMATING CONSUMER EXPOSURE TO PFOS AND PFOA	TRUDEL D;HOROWITZ L;WORMUTH M;SCHERINGER M;COUSINS IT;HUNGERBUHLER K	2008	RISK ANAL.	WOS000255061900001	10.1111/j.1539-6924.2008.01017.x	SCHERINGER@CHEM.ETHZ.CH	PERFLUORINATED COMPOUNDS HAVE BEEN USED FOR MORE THAN 50 YEARS AS PROCESS AIDS, SURFACTANTS, AND FOR SURFACE PROTECTION. THIS STUDY IS A COMPREHENSIVE ASSESSMENT OF CONSUMER EXPOSURE TO PERFLUOROOCTANE SULFONATE (PFOS) AND PERFLUOROOCTANOIC ACID (PFOA) FROM A VARIETY OF ENVIRONMENTAL AND PRODUCT-RELATED SOURCES. TO IDENTIFY RELEVANT PATHWAYS LEADING TO CONSUMER EXPOSURE TO PFOS AND PFOA A SCENARI…	Exposure Assessment	PFOA, PFOS	Human		X			Vd, k, Cs, t	sex, age, location	X	X			Switzerland		This study is a comprehensive assessment of consumer exposure to perfluorooctane sulfonate (PFOS) and perfluorooctanoic acid (PFOA) from a variety of environmental and product-related sources.	2019 SB
2013	VAN ASSELT ED, 2013, FOOD CHEM	TRANSFER OF PERFLUOROOCTANE SULFONIC ACID (PFOS) FROM CONTAMINATED FEED TO DAIRY MILK	VAN ASSELT ED;KOWALCZYK J;VAN EIJKEREN MJ;EHLERS S;FUERST P;LAHRSSEN-WIEDERHOLT M;VAN DER FELS-KLERX HJ	2013	FOOD CHEM.	WOS000321803500113	10.1016/j.foodchem.2013.04.035	ESTHER.VANASSELT@WUR.NL	DIETARY INTAKE IS THE PREDOMINANT ROUTE FOR HUMAN EXPOSURE TO PERFLUOROOCTANE SULFONIC ACID (PFOS). SINGLE POLLUTION EVENTS MAY THUS AFFECT HUMAN EXPOSURE IF POLLUTED GROUND AND WATER IS USED TO PRODUCE ANIMAL FEED OR FOOD. IN THIS STUDY, A PHYSIOLOGICALLY BASED PHARMACOKINETIC (PBPK-) MODEL IS DERIVED THAT DESCRIBES THE UPTAKE OF PFOS FROM CONTAMINATED FEED BY COWS AND ITS SUBSEQUENT ELIMINATION…	Exposure Assessment	PFOS	Animal	Cattle			X	carcus, serum	cow milk				ACSL, log likelihood	Germany		The aim of the current study, therefore, was to quantify the transfer of PFOS from feed to animal food products using PBPK modelling. As a case study, we focused on the transfer from contaminated fodder to milk from dairy cows.	2019 SB
2015	VERNER MA, 2015, ENVIRON HEALTH PERSPECT	ASSOCIATIONS OF PERFLUOROALKYL SUBSTANCES (PFAS) WITH LOWER BIRTH WEIGHT: AN EVALUATION OF POTENTIAL CONFOUNDING BY GLOMERULAR FILTRATION RATE USING A PHYSIOLOGICALLY BASED PHARMACOKINETIC MODEL (PBPK)	VERNER MA;LOCCISANO AE;MORKEN M;WU H;MCDOUGALL R;MAISONET M;MARCUS M;KISHI R;MIYASHITA C;CHEN MH;HSIEH WS;ANDERSEN ME;CLEWELL HJ;LONGNECKER MP	2015	ENVIRON. HEALTH PERSPECT.	WOS000367587000020	10.1289/ehp.1408837	VERNER.MARCANDRE@GMAIL.COM	BACKGROUND: PRENATAL EXPOSURE TO PERFLUOROALKYL SUBSTANCES (PFAS) HAS BEEN ASSOCIATED WITH LOWER BIRTH WEIGHT IN EPIDEMIOLOGIC STUDIES. THIS ASSOCIATION COULD BE ATTRIBUTABLE TO GLOMERULAR FILTRATION RATE (GFR), WHICH IS RELATED TO PFAS CONCENTRATION AND BIRTH WEIGHT. OBJECTIVES: WE USED A PHYSIOLOGICALLY BASED PHARMACOKINETIC (PBPK) MODEL OF PREGNANCY TO ASSESS HOW MUCH OF THE PFAS-BIRTH WEIGHT …	Risk Assessment	PFOS, PFOA, PFAS	Human				X	plasma, liver, fat, gut, skin, mammary, rest of body, kidney, filtrate, storage, placenta, fetal plasma, rest of fetal body, amniotic fluid	GFR				Monte Carlo simulation, linear regression	United States	X	We used a PBPK model to run Monte Carlo simulations of a study population and to generate pairs of predictions for PFAS level and birth weight. In this study, we aimed to evaluate how much of the epidemiologic association between prenatal exposure to PFAS and reduced birth weight might be attributable to confounding by GFR.	2019 SB
2016	VERNER MA, 2016, ENVIRON SCI TECHNOL-a	A SIMPLE PHARMACOKINETIC MODEL OF PRENATAL AND POSTNATAL EXPOSURE TO PERFLUOROALKYL SUBSTANCES (PFASS) (VOL 50, PG 978, 2016)	VERNER MA;NGUETA G;JENSEN H;VOELKEL W;NYGAARD B;LONGNECKER MP	2016	ENVIRON. SCI. TECHNOL.	WOS000376331500061	10.1021/acs.est.6b01755		MOST CHILDREN ARE EXPOSED TO PERFLUOROALKYL SUBSTANCES (PFASS) THROUGH PLACENTAL TRANSFER, BREASTFEEDING, AND OTHER ENVIRONMENTAL SOURCES. TO DATE, THERE ARE NO VALIDATED TOOLS TO ESTIMATE EXPOSURE AND BODY BURDEN DURING INFANCY AND CHILDHOOD. IN THIS STUDY, WE AIMED TO (I) DEVELOP A TWO-GENERATION PHARMACOKINETIC MODEL OF PRENATAL AND POSTNATAL EXPOSURE TO PERFLUOROOCTANOIC ACID (PFOA), PERFLUOR…	Exposure Assessment	PFOS, PFOA, PFHxS	Human			X		Vd, V, P, Ktrans, C, BW, A	maternal age, maternal weight, sex of child, child weight, breastfeeding	X	X		Monte Carlo simulation, acslX, coefficient of determination	Germany, Norway	X	For reasons of applicability in epidemiology and risk assessment, we decided to develop a novel pharmacokinetic model for which (1) prenatal and postnatal exposure can be accommodated within the same model (these two periods are covered by two separate models in Loccisano et al. (2013));18 (2) women’s lifetime exposure is simulated (simulations using the Loccisano et al. (2013)18 models start at …	2019 SB
2009	VESTERGREN R, 2009, ENVIRON SCI TECHNOL	TRACKING THE PATHWAYS OF HUMAN EXPOSURE TO PERFLUOROCARBOXYLATES	VESTERGREN R;COUSINS IT	2009	ENVIRON. SCI. TECHNOL.	WOS000268480600007	10.1021/es900228k	IAN.COUSINS@ITM.SU.SE	RECENT ANALYSES OF PERFLUOROOCTANOATE (PFOA) IN HUMAN BLOOD SERA SHOW THAT THE BACKGROUND-EXPOSED POPULATION IN INDUSTRIALIZED COUNTRIES WORLDWIDE EXHIBITS A NARROW CONCENTRATION RANGE; ARITHMETIC MEANS OF PUBLISHED STUDIES RANGE BETWEEN 2 AND 8 MU G/L PFOA, WITH THE EXCEPTION OF A FEW OUTLIER STUDIES. THE GLOBALLY COMPARABLE HUMAN SERUM CONCENTRATIONS OF PFOA AND CHARACTERISTIC DOMINANCE OF PFOA…	Exposure Assessment	PFOA, PFNA, PFDA, PFUnA	Human		X			Css, Vd, T1/2, D	indoor air, outdoor air, house dust, diet, drinking water, consumer articles, precursors	X	X		Sensitivity analyses	Sweden	X		2019 SB
2019	VIDAL A, 2019, ENVIRON SCI POLLUT RES	DOES WATER TEMPERATURE INFLUENCE THE DISTRIBUTION AND ELIMINATION OF PERFLUORINATED SUBSTANCES IN RAINBOW TROUT (ONCORHYNCHUS MYKISS)?	VIDAL A;LAFAY F;DANIELE G;VULLIET E;ROCHARD E;GARRIC J;BABUT M	2019	ENVIRON. SCI. POLLUT. RES.	WOS000468977800051	10.1007/s11356-019-05029-w	MARC.BABUT@IRSTEA.FR	PERFLUORINATED AND POLYFLUORINATED SUBSTANCES (PFASS) ARE WIDELY FOUND IN FRESHWATER ECOSYSTEMS BECAUSE OF THEIR RESISTANCE TO DEGRADATION AND THEIR ABILITY TO ACCUMULATE IN AQUATIC ORGANISMS. WHILE WATER TEMPERATURE CONTROLS MANY PHYSIOLOGICAL PROCESSES IN FISH, KNOWLEDGE OF THE EFFECTS OF THIS FACTOR ON PFAS TOXICOKINETIC IS STILL LIMITED. THIS STUDY PRESENTS EXPERIMENTAL RESULTS OF INTERNAL DI…	Ecotoxicology	PFOS	Animal	Rainbow Trout			X							France		Just one part of animal	2021 AE
2019	VIDAL A, 2019, SCI TOTAL ENVIRON	ELUCIDATING THE FATE OF PERFLUOROOCTANOATE SULFONATE USING A RAINBOW TROUT (ONCORHYNCHUS MYKISS) PHYSIOLOGICALLY-BASED TOXICOKINETIC MODEL	VIDAL A;BABUT M;GARRIC J;BEAUDOUIN R	2019	SCI. TOTAL ENVIRON.	WOS000504009600122	10.1016/j.scitotenv.2019.07.105	REMY.BEAUDOUIN@INERIS.FR	PER- AND POLY-FLUORINATED SUBSTANCES (PFAS) ARE WIDELY FOUND IN FRESHWATER ECOSYSTEMS BECAUSE OF THEIR RESISTANCE TO DEGRADATION. AMONG THEM, SEVERAL LONG-CHAIN PERFLUOROALKYL ACIDS BIOACCUMULATE IN AQUATIC VERTEBRATES, BUT OUR UNDERSTANDING OF THE MECHANISMS OF ABSORPTION, DISTRIBUTION AND ELIMINATION IS STILL LIMITED IN FISH. FOR THIS PURPOSE, WE DEVELOPED A 10-COMPARTMENT PHYSIOLOGICALLY-BASED…	Ecotoxicology	PFOS	Animal	Rainbow Trout			X							France		Diet uptake only, used for Trout, inspired by https://www.sciencedirect.com/science/article/pii/S0048969719332188?via%3Dihub#bb0245	2021 AE
2019	VOGS C, 2019, ENVIRON SCI TECHNOL	TOXICOKINETICS OF PERFLUORINATED ALKYL ACIDS INFLUENCES THEIR TOXIC POTENCY IN THE ZEBRAFISH EMBRYO (DANIO RERIO)	VOGS C;JOHANSON G;NASLUND M;WULFF S;SJODIN M;HELLSTRANDH M;LINDBERG J;WINCENT E	2019	ENVIRON. SCI. TECHNOL.	WOS000463679600058	10.1021/acs.est.8b07188	CAROLINA.VOGS@KI.SE	PERFLUORINATED ALKYL ACIDS (PFAA) ARE HIGHLY PERSISTENT AND BIOACCUMULATIVE AND HAVE BEEN ASSOCIATED WITH SEVERAL ADVERSE HEALTH EFFECTS. THE CHEMICAL STRUCTURE MAINLY DIFFERS IN TWO WAYS: THE LENGTH OF THE HYDROPHOBIC ALKYL CHAIN AND THE TYPE OF HYDROPHILIC END GROUP. LITTLE IS KNOWN HOW THE CHEMICAL STRUCTURE AFFECTS THE TOXICOKINETICS (TK) IN DIFFERENT ORGANISMS. WE STUDIED THE TK OF FOUR PFAA…	Risk Assessment	PFOA, PFOS, PFBA, PFHxS	Animal	Zebrafish	X	X						UPLC-MS/MS	Monte Carlo simulation	Sweden		Compares different models for Zebrafish, used Akike information criteria (AIC) to evaluate models.	2019 SB
2008	WAMBAUGH JF, 2008, J PHARMACOKINET PHARMACODYN	COMPARING MODELS FOR PERFLUOROOCTANOIC ACID PHARMACOKINETICS USING BAYESIAN ANALYSIS	WAMBAUGH JF;BARTON HA;SETZER RW	2008	J. PHARMACOKINET. PHARMACODYN.	WOS000262699400005	10.1007/s10928-008-9108-2	WAMBAUGH.JOHN@EPA.GOV	SELECTING THE APPROPRIATE PHARMACOKINETIC (PK) MODEL GIVEN THE AVAILABLE DATA IS INVESTIGATED FOR PERFLUOROOCTANOIC ACID (PFOA), WHICH HAS BEEN WIDELY ANALYZED WITH AN EMPIRICAL, ONE-COMPARTMENT MODEL. THIS RESEARCH EXAMINED THE RESULTS OF EXPERIMENTS [KEMPER R. A., DUPONT HASKELL LABORATORIES, USEPA ADMINISTRATIVE RECORD AR-226.1499 (2003)] THAT ADMINISTERED SINGLE ORAL OR IV DOSES OF PFOA TO AD…	Model Development	PFOA	Animal	Rat	X	X		Vd,	sex	X	X		Bayesian, MCMC, WinBUGS	United States		Compared the model efficacy and fit of one and two compartment models using PFOA; For both the one- and two-compartment models the concentration and integrated concentration were each implemented in WinBUGS as analytic functions using Blackbox Component Pascal	2019 SB
2013	WAMBAUGH JF, 2013, TOXICOL SCI	DOSIMETRIC ANCHORING OF IN VIVO AND IN VITRO STUDIES FOR PERFLUOROOCTANOATE AND PERFLUOROOCTANESULFONATE	WAMBAUGH JF;SETZER RW;PITRUZZELLO J;REIF DM;KLEINSTREUER NC;WANG NCY;SIPES N;MARTIN M;DAS JC;STRYNAR M;JUDSON R;HOUCK KA;LAU C	2013	TOXICOL. SCI.	WOS000328695500005	10.1093/toxsci/kft204	WAMBAUGH.JOHN@EPA.GOV	IN ORDER TO COMPARE BETWEEN IN VIVO TOXICITY STUDIES, DOSIMETRY IS NEEDED TO TRANSLATE STUDY-SPECIFIC DOSE REGIMENS INTO DOSE METRICS SUCH AS TISSUE CONCENTRATION. THESE TISSUE CONCENTRATIONS MAY THEN BE COMPARED WITH IN VITRO BIOACTIVITY ASSAYS TO PERHAPS IDENTIFY MECHANISMS RELEVANT TO THE LOWEST OBSERVED EFFECT LEVEL (LOEL) DOSE GROUP AND THE ONSET OF THE OBSERVED IN VIVO TOXICITY. HERE, WE EX…	Risk Assessment	PFOA, PFOS	Animal	Mouse, Rat, Cynomolgus Monkey			X	BW, cardiac output, ka, Vcc, k12, RV2:V1, Tmaxc, Kt, Free, Qfilc, Vfilc, Agut, Vt	species, strain, gender	X	X		Bayesian	United States		Compared multiple in vivo PK studies of PFOS and PFOA	2019 SB
2014	WONG F, 2014, ENVIRON SCI TECHNOL	ENHANCED ELIMINATION OF PERFLUOROOCTANE SULFONIC ACID BY MENSTRUATING WOMEN: EVIDENCE FROM POPULATION-BASED PHARMACOKINETIC MODELING	WONG F;MACLEOD M;MUELLER JF;COUSINS IT	2014	ENVIRON. SCI. TECHNOL.	WOS000340080600059	10.1021/es500796y	FIONA.WONG@ITM.SU.SE	HUMAN BIOMONITORING STUDIES HAVE SHOWN THAT CONCENTRATIONS OF PERFLUOROOCTANE SULFONIC ACID (PFOS) IN MEN ARE HIGHER THAN IN WOMEN. WE INVESTIGATE SEX DIFFERENCES IN ELIMINATION OF PFOS BY FITTING A POPULATION-BASED PHARMACOKINETIC MODEL TO SIX CROSS-SECTIONAL DATA SETS FROM 1999 TO 2012 FROM THE US NATIONAL HEALTH AND NUTRITION EXAMINATION SURVEY (NHANES) AND DERIVE HUMAN FIRST-ORDER ELIMINATION…	Risk Assessment	PFOS	Human		X			C, t, I, kE, Vd, U, Ea	sex	X	X		SSRW, uncertainty analysis, sensitivity analysis	United States		AE: "The ritter model" SB: We investigate sex differences in elimination of PFOS by fitting a populationbased pharmacokinetic model to six cross-sectional data sets from 1999 to 2012 from the US National Health and Nutrition Examination Survey (NHANES) and derive human first-order elimination rate constants (kE) and corresponding elimination half-lives (t1/2) for PFOS, where t1/2 = ln 2/kE.	2019 SB
2015	WORLEY RR, 2015, TOXICOL APPL PHARMACOL	APPLICATION OF PHYSIOLOGICALLY-BASED PHARMACOKINETIC MODELING TO EXPLORE THE ROLE OF KIDNEY TRANSPORTERS IN RENAL REABSORPTION OF PERFLUOROOCTANOIC ACID IN THE RAT	WORLEY RR;FISHER J	2015	TOXICOL. APPL. PHARMACOL.	WOS000366148800008	10.1016/j.taap.2015.10.017	IDZ7@CDC.GOV	RENAL ELIMINATION AND THE RESULTING CLEARANCE OF PERFLUOROOCTANOIC ACID (PFOA) FROM THE SERUM EXHIBIT PRONOUNCED SEX DIFFERENCES IN THE ADULT RAT. THE LITERATURE SUGGESTS THAT THIS IS LARGELY DUE TO HORMONALLY REGULATED EXPRESSION OF ORGANIC ANION TRANSPORTERS (OATS) ON THE APICAL AND BASOLATERAL MEMBRANES OF THE PROXIMAL TUBULE CELLS THAT FACILITATE EXCRETION AND REABSORPTION OF PFOA FROM THE FI…	Model Development	PFOA	Animal	Rat			X	plasma, liver, stomach, small intestines, kidney serum, kidney proximal tubule cells, kidney filtrate, rest of body tissues					AcsIX	United States	X	Model code is avaiable in the SI	2019 SB
2017	WORLEY RR, 2017, ENVIRON INT	PER- AND POLYFLUOROALKYL SUBSTANCES IN HUMAN SERUM AND URINE SAMPLES FROM A RESIDENTIALLY EXPOSED COMMUNITY	WORLEY RR;MOORE SMA;TIERNEY X;CALAFAT AM;CAMPBELL S;WOUDNEH MB;FISHER J	2017	ENVIRON. INT.	WOS000406175300015	10.1016/j.envint.2017.06.007	RWORLEY@CDC.GOV	BACKGROUND: PER- AND POLYFLUOROALKYL SUBSTANCES (PFAS) ARE CONSIDERED CHEMICALS OF EMERGING CONCERN, IN PART DUE TO THEIR ENVIRONMENTAL AND BIOLOGICAL PERSISTENCE AND THE POTENTIAL FOR WIDESPREAD HUMAN EXPOSURE. IN 2007, A PFAS MANUFACTURER NEAR DECATUR, ALABAMA NOTIFIED THE UNITED STATES ENVIRONMENTAL PROTECTION AGENCY (EPA) IT HAD DISCHARGED PFAS INTO A WASTEWATER TREATMENT PLANT, RESULTING IN …	Exposure Assessment	PFOA, PFOS, PFHxS, PFNA, PFDeA, PFOSA, Me-PFOSA-AcOH, Et-PFOSA-AcOH	Human		X			Vd, CP, ke	sex, age, length of residence time, body weight, body fat, BMI, drinking water source	X	X	LC-MS/MS	R	United States		AE: Goal was to determine Half life. SB: Was not clear on where they derived the pk model used.	2019 SB
2017	WORLEY RR, 2017, TOXICOL APPL PHARMACOL	PHYSIOLOGICALLY BASED PHARMACOKINETIC MODELING OF HUMAN EXPOSURE TO PERFLUOROOCTANOIC ACID SUGGESTS HISTORICAL NON DRINKING-WATER EXPOSURES ARE IMPORTANT FOR PREDICTING CURRENT SERUM CONCENTRATIONS	WORLEY RR;YANG X;FISHER J	2017	TOXICOL. APPL. PHARMACOL.	WOS000407662600002	10.1016/j.taap.2017.07.001	RWORLEY@CDC.GOV	MANUFACTURING OF PERFLUOROOCTANOIC ACID (PFOA), A SYNTHETIC CHEMICAL WITH A LONG HALF-LIFE IN HUMANS, PEAKED BETWEEN 1970 AND 2002, AND HAS SINCE DIMINISHED. IN THE UNITED STATES, PFOA IS DETECTED IN THE BLOOD OF >99\% OF PEOPLE TESTED, BUT SERUM CONCENTRATIONS HAVE DECREASED SINCE 1999. MUCH IS KNOWN ABOUT EXPOSURE TO PFOA IN DRINKING WATER; HOWEVER, THE IMPACT OF NON-DRINKING WATER PFOA EXPOSUR…	Exposure Assessment	PFOA	Human				X	serum, liver, rest of body, kidney-serum, stomach, small intestines, feces, urine, GFR					Monte Carlo, sensitivity analysis	United States	X	Uses mid ohio river valley and north alabama cohort data	2019 SB
2015	WU H, 2015, ENVIRON INT	CAN THE OBSERVED ASSOCIATION BETWEEN SERUM PERFLUOROALKYL SUBSTANCES AND DELAYED MENARCHE BE EXPLAINED ON THE BASIS OF PUBERTY-RELATED CHANGES IN PHYSIOLOGY AND PHARMACOKINETICS?	WU H;YOON M;VERNER MA;XUE M;ANDERSEN ME;LONGNECKER MP;CLEWELL HJ	2015	ENVIRON. INT.	WOS000357909800008	10.1016/j.envint.2015.05.006		BACKGROUND: AN ASSOCIATION BETWEEN SERUM LEVELS OF TWO PERFLUOROALKYL SUBSTANCES (PFAS) AND DELAYED AGE AT MENARCHE WAS REPORTED IN A CROSS-SECTIONAL STUDY OF ADOLESCENTS. BECAUSE PERFLUOROOCTANOIC ACID (PFOA) AND PERFLUOROOCTANE SULFONATE (PFOS) HAVE HALF-LIVES OF YEARS, GROWTH DILUTION AND THE DEVELOPMENT OF A NEW ROUTE OF EXCRETION (MENSTRUATION) COULD ACCOUNT FOR SOME OR ALL OF THE REPORTED A…	Risk Assessment	PFOS, PFOA	Human simulated				X	Plasma, liver, fat, gut, rest of body, kidneys, filtrate, storage					Monte Carlo simulation	United States			2019 SB
2019	ZHANG S, 2019, ENVIRON INT	RELATIONSHIP BETWEEN PERFLUOROOCTANOATE AND PERFLUOROOCTANE SULFONATE BLOOD CONCENTRATIONS IN THE GENERAL POPULATION AND ROUTINE DRINKING WATER EXPOSURE	ZHANG S;KANG Q;PENG H;DING M;ZHAO F;ZHOU Y;DONG Z;ZHANG H;YANG M;TAO S;HU J	2019	ENVIRON. INT.	WOS000462597500007	10.1016/j.envint.2019.02.009	HUJY@URBAN.PKU.EDU.CN	HUMAN PERFLUOROOCTANE SULFONATE (PFOS) AND PERFLUOROOCTANOATE (PFOA) EXPOSURE HAS BEEN WELL DOCUMENTED. HOWEVER, THE RELATIONSHIP OF PFOA/PFOS BLOOD CONCENTRATIONS IN THE GENERAL POPULATION TO ROUTINE DRINKING WATER EXPOSURE IS NOT WELL CHARACTERIZED. THIS STUDY DETERMINED THE PFOA AND PFOS CONCENTRATIONS IN 166 DRINKING WATER SAMPLES ACROSS 28 CITIES IN CHINA. FOR 13 OF THE STUDIED CITIES, PFOA …	Exposure Assessment	PFOA, PFOS	Human		X					PFOA = 170 mL/kg, PFOS = 230 mL/kg (Thompson et al. 2010)	PFOA = 2.3 years , PFOS = 5.4 years	UPLC–MS/MS		China		First order equation, half lives, and Vds in SI.	2019 SB

## Sheet: Table S3 Corpus Citations
Year	Paper	DOI	Total Citations	Citations per Year
2020	DZIERLENGA AL, 2020, XENOBIOTICA	10.1080/00498254.2019.1683776	5	1.667
2019	BALK FGP, 2019, ENVIRON SCI -PROCESS IMPACTS	10.1039/c9em00323a	3	0.75
2019	BROCHOT C, 2019, TOXICOL APPL PHARMACOL	10.1016/j.taap.2019.114640	6	1.5
2019	CHOU WC, 2019, ENVIRON INT	10.1016/j.envint.2019.03.058	12	3
2019	GOEDEN HM, 2019, J EXPO SCI ENVIRON EPIDEMIOL	10.1038/s41370-018-0110-5	14	3.5
2019	GOEDEN HM, 2019, J EXPO SCI ENVIRON EPIDEMIOL-a	10.1038/s41370-019-0148-z	0	0
2019	HU XC, 2019, ENVIRON HEALTH PERSPECT	10.1289/EHP4093	27	6.75
2019	KEDIKOGLOU K, 2019, ENVIRON RES	10.1016/j.envres.2019.108617	6	1.5
2019	KIM SJ, 2019, ARCH TOXICOL	10.1007/s00204-018-2365-y	8	2
2019	LENTERS V, 2019, ENVIRON INT	10.1016/j.envint.2019.01.020	48	12
2019	ROVIRA J, 2019, ENVIRON RES	10.1016/j.envres.2019.05.040	14	3.5
2019	VIDAL A, 2019, ENVIRON SCI POLLUT RES	10.1007/s11356-019-05029-w	6	1.5
2019	VIDAL A, 2019, SCI TOTAL ENVIRON	10.1016/j.scitotenv.2019.07.105	4	1
2019	VOGS C, 2019, ENVIRON SCI TECHNOL	10.1021/acs.est.8b07188	24	6
2019	ZHANG S, 2019, ENVIRON INT	10.1016/j.envint.2019.02.009	26	6.5
2018	BROCHOT C, 2018, HANDB ENVIRON CHEM	10.1007/978-3-319-59502-3\_10	4	0.8
2018	CONVERTINO M, 2018, TOXICOL SCI	10.1093/toxsci/kfy035	21	4.2
2018	DASSUNCAO C, 2018, ENVIRON SCI TECHNOL	10.1021/acs.est.7b06044	28	5.6
2018	DIETZ R, 2018, ENVIRON INT	10.1016/j.envint.2018.05.020	20	4
2018	GOMIS MI, 2018, ENVIRON INT	10.1016/j.envint.2018.01.011	109	21.8
2018	KABADI SV, 2018, FOOD CHEM TOXICOL	10.1016/j.fct.2018.01.012	18	3.6
2018	KHAZAEE M, 2018, ENVIRON SCI -PROCESS IMPACTS	10.1039/c7em00474e	11	2.2
2018	KIESKAMP KK, 2018, ENVIRON INT	10.1016/j.envint.2017.12.019	5	1
2018	KIM SJ, 2018, ARCH TOXICOL	10.1007/s00204-017-2116-5	13	2.6
2018	KOWALCZYK J, 2018, ARCH ENVIRON CONTAM TOXICOL	10.1007/s00244-018-0552-8	4	0.8
2018	MITTAL VK, 2018, CHEMOSPHERE	10.1016/j.chemosphere.2018.03.064	6	1.2
2017	BAO J, 2017, ENVIRON SCI POLLUT RES	10.1007/s11356-017-8620-6	10	1.667
2017	CHENG W, 2017, ENVIRON SCI TECHNOL	10.1021/acs.est.7b02602	17	2.833
2017	GOMIS MI, 2017, ENVIRON INT	10.1016/j.envint.2017.08.002	30	5
2017	HERRICK RL, 2017, ENVIRON POLLUT	10.1016/j.envpol.2017.04.092	17	2.833
2017	LI P, 2017, ULTRASOUND MED BIOL	10.1016/j.ultrasmedbio.2017.01.003	6	1
2017	NGUETA G, 2017, ENVIRON INT	10.1016/j.envint.2017.03.023	9	1.5
2017	RUARK CD, 2017, ENVIRON INT	10.1016/j.envint.2016.11.030	20	3.333
2017	WORLEY RR, 2017, ENVIRON INT	10.1016/j.envint.2017.06.007	68	11.333
2017	WORLEY RR, 2017, TOXICOL APPL PHARMACOL	10.1016/j.taap.2017.07.001	13	2.167
2016	AVANASI R, 2016, ENVIRON HEALTH PERSPECT	10.1289/ehp.1409044	10	1.429
2016	AVANASI R, 2016, ENVIRON RES	10.1016/j.envres.2016.01.011	5	0.714
2016	FABREGA F, 2016, REGUL TOXICOL PHARMACOL	10.1016/j.yrtph.2016.03.009	12	1.714
2016	GOMIS MI, 2016, ENVIRON SCI TECHNOL	10.1021/acs.est.6b01477	21	3
2016	HANSEN S, 2016, ENVIRON INT	10.1016/j.envint.2016.05.030	16	2.286
2016	KIM SJ, 2016, FOOD CHEM TOXICOL	10.1016/j.fct.2016.09.017	35	5
2016	QIANG L, 2016, ENVIRON SCI TECHNOL	10.1021/acs.est.6b02100	27	3.857
2016	SHAN G, 2016, ENVIRON INT	10.1016/j.envint.2016.01.002	40	5.714
2016	TARAZONA JV, 2016, TOXICOL LETT	10.1016/j.toxlet.2015.11.002	5	0.714
2016	TIAN Z, 2016, SCI TOTAL ENVIRON	10.1016/j.scitotenv.2016.02.087	37	5.286
2016	VERNER MA, 2016, ENVIRON SCI TECHNOL-a	10.1021/acs.est.6b01755	0	0
2015	DIETZ R, 2015, ENVIRON RES	10.1016/j.envres.2015.03.011	48	6
2015	FABREGA F, 2015, TOXICOL ENVIRON CHEM	10.1080/02772248.2015.1060976	11	1.375
2015	GEBBINK WA, 2015, ENVIRON INT	10.1016/j.envint.2014.10.013	66	8.25
2015	LORBER M, 2015, CHEMOSPHERE	10.1016/j.chemosphere.2014.07.093	30	3.75
2015	RUSSELL MH, 2015, CHEMOSPHERE-a	10.1016/j.chemosphere.2014.07.092	26	3.25
2015	TARAZONA JV, 2015, TOXICOL LETT	10.1016/j.toxlet.2014.11.022	16	2
2015	VERNER MA, 2015, ENVIRON HEALTH PERSPECT	10.1289/ehp.1408837	83	10.375
2015	WORLEY RR, 2015, TOXICOL APPL PHARMACOL	10.1016/j.taap.2015.10.017	27	3.375
2015	WU H, 2015, ENVIRON INT	10.1016/j.envint.2015.05.006	28	3.5
2014	FABREGA F, 2014, TOXICOL LETT	10.1016/j.toxlet.2014.01.007	42	4.667
2014	NUMATA J, 2014, J AGRIC FOOD CHEM	10.1021/jf405827u	34	3.778
2014	SHIN HM, 2014, ENVIRON SCI TECHNOL	10.1021/es4053736	6	0.667
2014	WONG F, 2014, ENVIRON SCI TECHNOL	10.1021/es500796y	90	10
2013	LOCCISANO AE, 2013, J TOXICOL ENV HEALTH PART A	10.1080/15287394.2012.722523	81	8.1
2013	VAN ASSELT ED, 2013, FOOD CHEM	10.1016/j.foodchem.2013.04.035	32	3.2
2013	WAMBAUGH JF, 2013, TOXICOL SCI	10.1093/toxsci/kft204	33	3.3
2012	CHANG SC, 2012, REPROD TOXICOL	10.1016/j.reprotox.2011.07.002	90	8.182
2012	LOCCISANO AE, 2012, REPROD TOXICOL	10.1016/j.reprotox.2011.04.006	44	4
2012	LOCCISANO AE, 2012, REPROD TOXICOL-a	10.1016/j.reprotox.2011.07.003	39	3.545
2012	LUPTON SJ, 2012, J AGRIC FOOD CHEM	10.1021/jf2042505	27	2.455
2012	SAVITZ DA, 2012, EPIDEMIOLOGY	10.1097/EDE.0b013e31824cb93b	82	7.455
2012	SUNDSTROM M, 2012, REPROD TOXICOL	10.1016/j.reprotox.2011.07.004	46	4.182
2011	EGEGHY PP, 2011, J EXPO SCI ENVIRON EPIDEMIOL	10.1038/jes.2009.73	79	6.583
2011	HAN ZX, 2011, AFR J BIOTECHNOL	NA	4	0.333
2011	HAUG LS, 2011, ENVIRON INT	10.1016/j.envint.2011.01.011	203	16.917
2011	HOFFMAN K, 2011, ENVIRON HEALTH PERSPECT	10.1289/ehp.1002503	90	7.5
2011	KIM SK, 2011, ENVIRON POLLUT	10.1016/j.envpol.2011.02.004	35	2.917
2011	LI XIAO LX, 2011, CHIN SCI BULL	10.1007/s11434-011-4616-7	15	1.25
2011	LOCCISANO AE, 2011, REGUL TOXICOL PHARMACOL	10.1016/j.yrtph.2010.12.004	66	5.5
2011	LORBER M, 2011, ENVIRON SCI TECHNOL	10.1021/es103718h	60	5
2011	TATUM-GIBBS K, 2011, TOXICOLOGY	10.1016/j.tox.2011.01.003	44	3.667
2010	LEE JJ, 2010, ENVIRON SCI TECHNOL	10.1021/es901838y	32	2.462
2010	NIISOE T, 2010, ENVIRON SCI TECHNOL	10.1021/es101948b	24	1.846
2010	THOMPSON J, 2010, ENVIRON INT	10.1016/j.envint.2010.02.008	56	4.308
2009	CHENGELIS CP, 2009, REPROD TOXICOL	10.1016/j.reprotox.2009.01.013	53	3.786
2009	LOU I, 2009, TOXICOL SCI	10.1093/toxsci/kfn234	63	4.5
2009	RODRIGUEZ CE, 2009, REPROD TOXICOL	10.1016/j.reprotox.2009.02.009	16	1.143
2009	SONNE C, 2009, CHEMOSPHERE	10.1016/j.chemosphere.2009.09.044	44	3.143
2009	VESTERGREN R, 2009, ENVIRON SCI TECHNOL	10.1021/es900228k	242	17.286
2008	HARRIS LA, 2008, TOXICOL LETT	10.1016/j.toxlet.2008.07.014	12	0.8
2008	TAN YM, 2008, TOXICOL LETT	10.1016/j.toxlet.2007.12.007	52	3.467
2008	TRUDEL D, 2008, RISK ANAL	10.1111/j.1539-6924.2008.01017.x	286	19.067
2008	WAMBAUGH JF, 2008, J PHARMACOKINET PHARMACODYN	10.1007/s10928-008-9108-2	7	0.467
2007	FROMME H, 2007, ENVIRON SCI TECHNOL	10.1021/es071244n	163	10.188
2006	ANDERSEN ME, 2006, TOXICOLOGY	10.1016/j.tox.2006.08.004	136	8
2005	HARADA K, 2005, ENVIRON RES	10.1016/j.envres.2004.12.003	171	9.5

## Sheet: Table S4 Co-Citation Top 20 
	Node	DOI	In WOS	In WOS search result (688)	Swift Score	Swift Classification	Ultimate Inclusion	Ultimate Classification
	Kudo N, 2002	10.1016/S0009-2797(02)00006-6	yes	no	n/a	n/a	no	FN
	Bartell SM, 2010	10.1289/ehp.0901252	yes	no	n/a	n/a	no	FN
	Lau C, 2007	10.1093/toxsci/kfm128	yes	no	n/a	n/a	no	TN
	Calafat AM, 2007	10.1289/ehp.10598	yes	no	n/a	n/a	no	TN
	Butenhoff JL, 2004	10.1016/j.tox.2003.11.005	yes	no	n/a	n/a	no	TN
	Emmett EA, 2006	10.1097/01.jom.0000232486.07658.74	yes	no	n/a	n/a	no	TN
	Han X, 2003	10.1021/tx034005w	yes	no	n/a	n/a	no	TN
	Karrman A, 2007	10.1289/ehp.9491	yes	no	n/a	n/a	no	TN
	Ehresman DJ, 2007	10.1016/j.envres.2006.06.008	yes	no	n/a	n/a	no	TN
	Prevedouros K, 2006	10.1021/es0512475	yes	no	n/a	n/a	no	TN
	Fromme H, 2009	10.1016/j.ijheh.2008.04.007	yes	no	n/a	n/a	no	TN
	Seacat AM, 2002	10.1093/toxsci/68.1.249	yes	no	n/a	n/a	no	TN
	Vandenheuvel JP, 1991	10.1002/jbt.2570060202	yes	no	n/a	n/a	no	TN
	Weaver YM, 2010	10.1093/toxsci/kfp275	yes	no	n/a	n/a	no	TN
	Olsen GW, 2007	10.1289/ehp.10009	yes	yes	0.737879	FP	no	TN
	Andersen ME, 2006	10.1016/j.tox.2006.08.004	yes	yes	0.721787	TP	yes	TP
	Trudel D, 2008	10.1111/j.1539-6924.2008.01017	yes	yes	0.756126	TP	yes	TP
	Lou IC, 2009	10.1093/toxsci/kfn234	yes	yes	0.732482	TP	yes	TP
	Tan YM, 2008	10.1016/j.toxlet.2007.12.007	yes	yes	0.86306	TP	yes	TP
	Loccisano AE, 2011	10.1016/j.yrtph.2010.12.004	yes	yes	0.94281	TP	yes	TP
